# Supplementary material for: Dietary Compositions and Their Seasonal Shifts in Japanese Resident Birds, Estimated from the Analysis of Volunteer Monitoring Data
Source: PLoS One. 2015 Feb 27;10(2):e0119324. doi: 10.1371/journal.pone.0119324 (PMC4344244; doi:10.1371/journal.pone.0119324)
Supplement: S1 Dataset — (XLSX) [file pone.0119324.s003.xlsx]

## Sheet: Analyzed data
No of monthly foraging episode of each item at each position.
bird	month	item	position	No. of episodes
brown-eared bulbul	1	flower	tree	25
brown-eared bulbul	1	unidentified	bush	1
brown-eared bulbul	1	unidentified	tree	4
brown-eared bulbul	1	unidentified	tall herb	1
brown-eared bulbul	1	unidentified	tree trunk	1
brown-eared bulbul	1	unidentified	unidentified	1
brown-eared bulbul	1	seed	tree	7
brown-eared bulbul	1	seed	ground	1
brown-eared bulbul	1	leaf and bud	bush	1
brown-eared bulbul	1	leaf and bud	tree	7
brown-eared bulbul	1	leaf and bud	ground	2
brown-eared bulbul	1	leaf and bud	tall herb	1
brown-eared bulbul	1	leaf and bud	short herb	28
brown-eared bulbul	1	invertebrate	tree	1
brown-eared bulbul	1	invertebrate	in the air	2
brown-eared bulbul	1	invertebrate	ground	1
brown-eared bulbul	1	invertebrate	unidentified	1
brown-eared bulbul	1	man-made food	tree	1
brown-eared bulbul	1	man-made food	ground	3
brown-eared bulbul	1	man-made food	paddle	1
brown-eared bulbul	1	fleshy fruit	bush	5
brown-eared bulbul	1	fleshy fruit	tree	131
brown-eared bulbul	1	fleshy fruit	ground	5
brown-eared bulbul	1	fleshy fruit	short herb	1
brown-eared bulbul	1	fleshy fruit	unidentified	2
brown-eared bulbul	2	flower	tree	40
brown-eared bulbul	2	flower	short herb	1
brown-eared bulbul	2	unidentified	tree	1
brown-eared bulbul	2	unidentified	ground	8
brown-eared bulbul	2	unidentified	short herb	2
brown-eared bulbul	2	unidentified	unidentified	2
brown-eared bulbul	2	seed	tree	6
brown-eared bulbul	2	seed	ground	2
brown-eared bulbul	2	seed	short herb	1
brown-eared bulbul	2	seed	unidentified	1
brown-eared bulbul	2	leaf and bud	tree	7
brown-eared bulbul	2	leaf and bud	ground	7
brown-eared bulbul	2	leaf and bud	tall herb	3
brown-eared bulbul	2	leaf and bud	short herb	31
brown-eared bulbul	2	leaf and bud	unidentified	1
brown-eared bulbul	2	invertebrate	in the air	1
brown-eared bulbul	2	man-made food	ground	4
brown-eared bulbul	2	man-made food	unidentified	3
brown-eared bulbul	2	fleshy fruit	tree	37
brown-eared bulbul	2	fleshy fruit	ground	12
brown-eared bulbul	2	fleshy fruit	unidentified	3
brown-eared bulbul	3	flower	tree	99
brown-eared bulbul	3	flower	in the air	1
brown-eared bulbul	3	flower	short herb	2
brown-eared bulbul	3	unidentified	tree	2
brown-eared bulbul	3	unidentified	ground	2
brown-eared bulbul	3	seed	tree	4
brown-eared bulbul	3	seed	tall herb	1
brown-eared bulbul	3	leaf and bud	tree	25
brown-eared bulbul	3	leaf and bud	ground	1
brown-eared bulbul	3	leaf and bud	short herb	19
brown-eared bulbul	3	man-made food	unidentified	2
brown-eared bulbul	3	man-made food	paddle	1
brown-eared bulbul	3	fleshy fruit	bush	2
brown-eared bulbul	3	fleshy fruit	tree	14
brown-eared bulbul	3	fleshy fruit	ground	2
brown-eared bulbul	3	fleshy fruit	short herb	1
brown-eared bulbul	3	fleshy fruit	unidentified	1
brown-eared bulbul	4	flower	tree	69
brown-eared bulbul	4	unidentified	tree	3
brown-eared bulbul	4	unidentified	ground	1
brown-eared bulbul	4	unidentified	unidentified	1
brown-eared bulbul	4	seed	tree	1
brown-eared bulbul	4	leaf and bud	tree	12
brown-eared bulbul	4	invertebrate	man-made structure	1
brown-eared bulbul	4	invertebrate	tree	2
brown-eared bulbul	4	invertebrate	in the air	4
brown-eared bulbul	4	invertebrate	unidentified	1
brown-eared bulbul	4	man-made food	ground	1
brown-eared bulbul	4	fleshy fruit	tree	21
brown-eared bulbul	4	fleshy fruit	ground	1
brown-eared bulbul	5	flower	tree	4
brown-eared bulbul	5	unidentified	tree	1
brown-eared bulbul	5	unidentified	unidentified	3
brown-eared bulbul	5	leaf and bud	tree	2
brown-eared bulbul	5	invertebrate	tree	6
brown-eared bulbul	5	invertebrate	in the air	6
brown-eared bulbul	5	invertebrate	unidentified	3
brown-eared bulbul	5	fleshy fruit	tree	18
brown-eared bulbul	6	unidentified	tree	4
brown-eared bulbul	6	unidentified	unidentified	7
brown-eared bulbul	6	seed	tree	1
brown-eared bulbul	6	amphibian and reptile	unidentified	1
brown-eared bulbul	6	leaf and bud	tree	1
brown-eared bulbul	6	leaf and bud	short herb	1
brown-eared bulbul	6	invertebrate	tree	1
brown-eared bulbul	6	invertebrate	unidentified	5
brown-eared bulbul	6	fleshy fruit	tree	21
brown-eared bulbul	6	fleshy fruit	short herb	1
brown-eared bulbul	6	fleshy fruit	unidentified	1
brown-eared bulbul	7	flower	tree	1
brown-eared bulbul	7	flower	unidentified	1
brown-eared bulbul	7	unidentified	bush	1
brown-eared bulbul	7	unidentified	unidentified	8
brown-eared bulbul	7	seed	tree	1
brown-eared bulbul	7	amphibian and reptile	unidentified	1
brown-eared bulbul	7	invertebrate	tree	5
brown-eared bulbul	7	invertebrate	in the air	6
brown-eared bulbul	7	invertebrate	ground	1
brown-eared bulbul	7	invertebrate	short herb	1
brown-eared bulbul	7	invertebrate	unidentified	7
brown-eared bulbul	7	fleshy fruit	tree	8
brown-eared bulbul	8	unidentified	tree	2
brown-eared bulbul	8	unidentified	unidentified	3
brown-eared bulbul	8	seed	tree	2
brown-eared bulbul	8	seed	unidentified	2
brown-eared bulbul	8	invertebrate	tree	5
brown-eared bulbul	8	invertebrate	in the air	8
brown-eared bulbul	8	invertebrate	ground	1
brown-eared bulbul	8	invertebrate	unidentified	14
brown-eared bulbul	8	fleshy fruit	tree	5
brown-eared bulbul	9	unidentified	tree	4
brown-eared bulbul	9	unidentified	unidentified	4
brown-eared bulbul	9	seed	unidentified	1
brown-eared bulbul	9	invertebrate	tree	3
brown-eared bulbul	9	invertebrate	in the air	2
brown-eared bulbul	9	invertebrate	unidentified	6
brown-eared bulbul	9	fleshy fruit	tree	13
brown-eared bulbul	9	fleshy fruit	tall herb	1
brown-eared bulbul	10	unidentified	tree	2
brown-eared bulbul	10	seed	tree	3
brown-eared bulbul	10	leaf and bud	short herb	1
brown-eared bulbul	10	invertebrate	ground	1
brown-eared bulbul	10	invertebrate	unidentified	2
brown-eared bulbul	10	fleshy fruit	tree	30
brown-eared bulbul	11	flower	tree	3
brown-eared bulbul	11	unidentified	tree	1
brown-eared bulbul	11	seed	tree	3
brown-eared bulbul	11	seed	short herb	1
brown-eared bulbul	11	leaf and bud	tree	2
brown-eared bulbul	11	leaf and bud	short herb	1
brown-eared bulbul	11	invertebrate	in the air	1
brown-eared bulbul	11	invertebrate	unidentified	2
brown-eared bulbul	11	fleshy fruit	tree	73
brown-eared bulbul	11	fleshy fruit	ground	1
brown-eared bulbul	12	flower	tree	10
brown-eared bulbul	12	unidentified	tree	3
brown-eared bulbul	12	unidentified	tall herb	1
brown-eared bulbul	12	seed	tree	8
brown-eared bulbul	12	seed	tall herb	1
brown-eared bulbul	12	leaf and bud	tree	6
brown-eared bulbul	12	leaf and bud	short herb	2
brown-eared bulbul	12	invertebrate	tree	1
brown-eared bulbul	12	invertebrate	in the air	1
brown-eared bulbul	12	fleshy fruit	bush	2
brown-eared bulbul	12	fleshy fruit	tree	120
Eurasian tree sparrow	1	unidentified	man-made structure	2
Eurasian tree sparrow	1	unidentified	tree	6
Eurasian tree sparrow	1	unidentified	ground	65
Eurasian tree sparrow	1	unidentified	tall herb	6
Eurasian tree sparrow	1	unidentified	unidentified	1
Eurasian tree sparrow	1	unidentified	paddle	1
Eurasian tree sparrow	1	seed	tree	4
Eurasian tree sparrow	1	seed	ground	12
Eurasian tree sparrow	1	seed	tall herb	9
Eurasian tree sparrow	1	leaf and bud	tree	1
Eurasian tree sparrow	1	leaf and bud	short herb	1
Eurasian tree sparrow	1	invertebrate	in the air	1
Eurasian tree sparrow	1	invertebrate	unidentified	1
Eurasian tree sparrow	1	man-made food	ground	1
Eurasian tree sparrow	1	fleshy fruit	tree	3
Eurasian tree sparrow	1	fleshy fruit	ground	1
Eurasian tree sparrow	2	unidentified	tree	2
Eurasian tree sparrow	2	unidentified	ground	50
Eurasian tree sparrow	2	unidentified	tall herb	7
Eurasian tree sparrow	2	unidentified	unidentified	1
Eurasian tree sparrow	2	seed	tree	1
Eurasian tree sparrow	2	seed	ground	1
Eurasian tree sparrow	2	seed	tall herb	4
Eurasian tree sparrow	2	invertebrate	tree	1
Eurasian tree sparrow	2	invertebrate	tree trunk	1
Eurasian tree sparrow	2	invertebrate	unidentified	1
Eurasian tree sparrow	2	man-made food	ground	1
Eurasian tree sparrow	2	man-made food	unidentified	1
Eurasian tree sparrow	3	flower	tree	5
Eurasian tree sparrow	3	flower	tall herb	1
Eurasian tree sparrow	3	unidentified	man-made structure	1
Eurasian tree sparrow	3	unidentified	tree	1
Eurasian tree sparrow	3	unidentified	ground	37
Eurasian tree sparrow	3	unidentified	unidentified	1
Eurasian tree sparrow	3	seed	tall herb	3
Eurasian tree sparrow	3	leaf and bud	tree	1
Eurasian tree sparrow	3	invertebrate	tree	2
Eurasian tree sparrow	3	invertebrate	ground	1
Eurasian tree sparrow	3	man-made food	ground	2
Eurasian tree sparrow	4	flower	tree	14
Eurasian tree sparrow	4	unidentified	tree	2
Eurasian tree sparrow	4	unidentified	ground	31
Eurasian tree sparrow	4	unidentified	tall herb	2
Eurasian tree sparrow	4	unidentified	unidentified	1
Eurasian tree sparrow	4	seed	ground	4
Eurasian tree sparrow	4	leaf and bud	bush	1
Eurasian tree sparrow	4	leaf and bud	tree	3
Eurasian tree sparrow	4	invertebrate	tree	4
Eurasian tree sparrow	4	invertebrate	ground	1
Eurasian tree sparrow	4	invertebrate	unidentified	2
Eurasian tree sparrow	4	fleshy fruit	tree	1
Eurasian tree sparrow	5	unidentified	tree	5
Eurasian tree sparrow	5	unidentified	ground	28
Eurasian tree sparrow	5	unidentified	tall herb	2
Eurasian tree sparrow	5	unidentified	unidentified	21
Eurasian tree sparrow	5	seed	tree	1
Eurasian tree sparrow	5	seed	ground	1
Eurasian tree sparrow	5	seed	tall herb	3
Eurasian tree sparrow	5	invertebrate	tree	3
Eurasian tree sparrow	5	invertebrate	in the air	3
Eurasian tree sparrow	5	invertebrate	ground	8
Eurasian tree sparrow	5	invertebrate	tall herb	2
Eurasian tree sparrow	5	invertebrate	unidentified	13
Eurasian tree sparrow	5	invertebrate	paddle	1
Eurasian tree sparrow	5	man-made food	ground	1
Eurasian tree sparrow	5	fleshy fruit	tree	8
Eurasian tree sparrow	5	fleshy fruit	ground	1
Eurasian tree sparrow	5	fleshy fruit	unidentified	1
Eurasian tree sparrow	6	unidentified	man-made structure	1
Eurasian tree sparrow	6	unidentified	tree	2
Eurasian tree sparrow	6	unidentified	ground	29
Eurasian tree sparrow	6	unidentified	unidentified	9
Eurasian tree sparrow	6	seed	tree	1
Eurasian tree sparrow	6	seed	ground	1
Eurasian tree sparrow	6	seed	tall herb	1
Eurasian tree sparrow	6	seed	unidentified	1
Eurasian tree sparrow	6	invertebrate	bush	1
Eurasian tree sparrow	6	invertebrate	tree	3
Eurasian tree sparrow	6	invertebrate	in the air	1
Eurasian tree sparrow	6	invertebrate	ground	8
Eurasian tree sparrow	6	invertebrate	tall herb	2
Eurasian tree sparrow	6	invertebrate	unidentified	4
Eurasian tree sparrow	6	man-made food	ground	3
Eurasian tree sparrow	6	fleshy fruit	tree	11
Eurasian tree sparrow	6	fleshy fruit	ground	5
Eurasian tree sparrow	7	unidentified	tree	2
Eurasian tree sparrow	7	unidentified	ground	28
Eurasian tree sparrow	7	unidentified	tall herb	2
Eurasian tree sparrow	7	unidentified	unidentified	3
Eurasian tree sparrow	7	seed	tall herb	1
Eurasian tree sparrow	7	invertebrate	bush	1
Eurasian tree sparrow	7	invertebrate	in the air	3
Eurasian tree sparrow	7	invertebrate	ground	9
Eurasian tree sparrow	7	invertebrate	unidentified	16
Eurasian tree sparrow	7	man-made food	ground	1
Eurasian tree sparrow	7	fleshy fruit	tree	2
Eurasian tree sparrow	7	fleshy fruit	ground	1
Eurasian tree sparrow	8	flower	tree	1
Eurasian tree sparrow	8	flower	tall herb	1
Eurasian tree sparrow	8	unidentified	tree	1
Eurasian tree sparrow	8	unidentified	ground	21
Eurasian tree sparrow	8	unidentified	tall herb	4
Eurasian tree sparrow	8	unidentified	unidentified	1
Eurasian tree sparrow	8	seed	tree	1
Eurasian tree sparrow	8	seed	ground	5
Eurasian tree sparrow	8	seed	tall herb	14
Eurasian tree sparrow	8	invertebrate	tree	3
Eurasian tree sparrow	8	invertebrate	in the air	2
Eurasian tree sparrow	8	invertebrate	ground	3
Eurasian tree sparrow	8	invertebrate	unidentified	7
Eurasian tree sparrow	8	man-made food	ground	5
Eurasian tree sparrow	9	flower	tall herb	6
Eurasian tree sparrow	9	unidentified	tree	1
Eurasian tree sparrow	9	unidentified	ground	27
Eurasian tree sparrow	9	unidentified	tall herb	2
Eurasian tree sparrow	9	seed	tree	2
Eurasian tree sparrow	9	seed	ground	10
Eurasian tree sparrow	9	seed	tall herb	28
Eurasian tree sparrow	9	seed	unidentified	1
Eurasian tree sparrow	9	invertebrate	tree	5
Eurasian tree sparrow	9	invertebrate	ground	2
Eurasian tree sparrow	9	invertebrate	unidentified	5
Eurasian tree sparrow	9	man-made food	ground	1
Eurasian tree sparrow	9	fleshy fruit	tree	4
Eurasian tree sparrow	10	flower	tall herb	1
Eurasian tree sparrow	10	unidentified	ground	28
Eurasian tree sparrow	10	unidentified	tall herb	4
Eurasian tree sparrow	10	seed	tree	4
Eurasian tree sparrow	10	seed	ground	12
Eurasian tree sparrow	10	seed	tall herb	28
Eurasian tree sparrow	10	invertebrate	ground	1
Eurasian tree sparrow	10	invertebrate	unidentified	1
Eurasian tree sparrow	10	fleshy fruit	tree	4
Eurasian tree sparrow	11	unidentified	tree	2
Eurasian tree sparrow	11	unidentified	ground	30
Eurasian tree sparrow	11	unidentified	tall herb	4
Eurasian tree sparrow	11	seed	tree	9
Eurasian tree sparrow	11	seed	ground	5
Eurasian tree sparrow	11	seed	tall herb	33
Eurasian tree sparrow	11	invertebrate	ground	1
Eurasian tree sparrow	11	man-made food	ground	1
Eurasian tree sparrow	11	fleshy fruit	bush	1
Eurasian tree sparrow	11	fleshy fruit	tree	7
Eurasian tree sparrow	12	unidentified	tree	3
Eurasian tree sparrow	12	unidentified	ground	44
Eurasian tree sparrow	12	unidentified	tall herb	6
Eurasian tree sparrow	12	unidentified	unidentified	1
Eurasian tree sparrow	12	seed	tree	1
Eurasian tree sparrow	12	seed	ground	4
Eurasian tree sparrow	12	seed	tall herb	18
Eurasian tree sparrow	12	leaf and bud	short herb	1
Eurasian tree sparrow	12	invertebrate	ground	1
Eurasian tree sparrow	12	man-made food	man-made structure	1
Eurasian tree sparrow	12	man-made food	unidentified	1
Eurasian tree sparrow	12	fleshy fruit	tree	7
Eurasian tree sparrow	12	fleshy fruit	ground	1
white-cheeked starling	1	unidentified	tree	1
white-cheeked starling	1	unidentified	ground	64
white-cheeked starling	1	unidentified	tall herb	1
white-cheeked starling	1	unidentified	short herb	1
white-cheeked starling	1	seed	tree	1
white-cheeked starling	1	seed	ground	3
white-cheeked starling	1	leaf and bud	short herb	1
white-cheeked starling	1	invertebrate	ground	3
white-cheeked starling	1	invertebrate	unidentified	1
white-cheeked starling	1	man-made food	ground	3
white-cheeked starling	1	fleshy fruit	bush	1
white-cheeked starling	1	fleshy fruit	tree	25
white-cheeked starling	1	fleshy fruit	ground	1
white-cheeked starling	1	fleshy fruit	unidentified	1
white-cheeked starling	2	unidentified	ground	76
white-cheeked starling	2	unidentified	short herb	1
white-cheeked starling	2	unidentified	unidentified	1
white-cheeked starling	2	seed	tree	1
white-cheeked starling	2	leaf and bud	tall herb	2
white-cheeked starling	2	leaf and bud	short herb	2
white-cheeked starling	2	invertebrate	ground	1
white-cheeked starling	2	fleshy fruit	tree	2
white-cheeked starling	2	fleshy fruit	ground	1
white-cheeked starling	3	fish	paddle	1
white-cheeked starling	3	unidentified	ground	59
white-cheeked starling	3	unidentified	paddle	1
white-cheeked starling	3	seed	ground	1
white-cheeked starling	3	invertebrate	ground	4
white-cheeked starling	3	invertebrate	unidentified	1
white-cheeked starling	3	man-made food	ground	1
white-cheeked starling	3	fleshy fruit	tree	1
white-cheeked starling	4	fish	ground	1
white-cheeked starling	4	flower	tree	2
white-cheeked starling	4	unidentified	ground	46
white-cheeked starling	4	seed	ground	1
white-cheeked starling	4	invertebrate	ground	8
white-cheeked starling	4	man-made food	ground	2
white-cheeked starling	5	fish	ground	2
white-cheeked starling	5	flower	tree	1
white-cheeked starling	5	unidentified	tree	1
white-cheeked starling	5	unidentified	ground	58
white-cheeked starling	5	unidentified	unidentified	16
white-cheeked starling	5	seed	ground	1
white-cheeked starling	5	amphibian and reptile	ground	1
white-cheeked starling	5	leaf and bud	ground	1
white-cheeked starling	5	invertebrate	tree	1
white-cheeked starling	5	invertebrate	in the air	1
white-cheeked starling	5	invertebrate	ground	17
white-cheeked starling	5	invertebrate	short herb	1
white-cheeked starling	5	invertebrate	unidentified	8
white-cheeked starling	5	fleshy fruit	tree	7
white-cheeked starling	6	unidentified	tree	1
white-cheeked starling	6	unidentified	ground	50
white-cheeked starling	6	unidentified	unidentified	19
white-cheeked starling	6	amphibian and reptile	ground	1
white-cheeked starling	6	invertebrate	tree	2
white-cheeked starling	6	invertebrate	ground	11
white-cheeked starling	6	invertebrate	unidentified	3
white-cheeked starling	6	man-made food	ground	1
white-cheeked starling	6	fleshy fruit	tree	28
white-cheeked starling	6	fleshy fruit	ground	2
white-cheeked starling	6	fleshy fruit	unidentified	1
white-cheeked starling	7	flower	ground	1
white-cheeked starling	7	unidentified	ground	35
white-cheeked starling	7	unidentified	unidentified	1
white-cheeked starling	7	invertebrate	tree	1
white-cheeked starling	7	invertebrate	ground	6
white-cheeked starling	7	invertebrate	unidentified	3
white-cheeked starling	7	man-made food	ground	1
white-cheeked starling	7	fleshy fruit	tree	9
white-cheeked starling	7	fleshy fruit	ground	1
white-cheeked starling	7	fleshy fruit	unidentified	1
white-cheeked starling	8	unidentified	ground	27
white-cheeked starling	8	seed	tree	1
white-cheeked starling	8	leaf and bud	ground	2
white-cheeked starling	8	fleshy fruit	tree	12
white-cheeked starling	9	unidentified	tree	3
white-cheeked starling	9	unidentified	ground	30
white-cheeked starling	9	seed	tree	1
white-cheeked starling	9	seed	ground	1
white-cheeked starling	9	invertebrate	ground	1
white-cheeked starling	9	fleshy fruit	tree	13
white-cheeked starling	10	unidentified	ground	17
white-cheeked starling	10	fleshy fruit	tree	10
white-cheeked starling	11	unidentified	tree	1
white-cheeked starling	11	unidentified	ground	18
white-cheeked starling	11	seed	tall herb	1
white-cheeked starling	11	invertebrate	ground	2
white-cheeked starling	11	fleshy fruit	tree	14
white-cheeked starling	12	unidentified	tree	2
white-cheeked starling	12	unidentified	ground	28
white-cheeked starling	12	unidentified	unidentified	1
white-cheeked starling	12	seed	ground	1
white-cheeked starling	12	invertebrate	tree	1
white-cheeked starling	12	fleshy fruit	tree	22
Japanese white-eye	1	flower	tree	32
Japanese white-eye	1	flower	tall herb	2
Japanese white-eye	1	unidentified	bush	1
Japanese white-eye	1	unidentified	tree	31
Japanese white-eye	1	unidentified	ground	2
Japanese white-eye	1	unidentified	tree trunk	1
Japanese white-eye	1	unidentified	unidentified	1
Japanese white-eye	1	seed	tree	4
Japanese white-eye	1	seed	ground	1
Japanese white-eye	1	invertebrate	tree	5
Japanese white-eye	1	invertebrate	in the air	1
Japanese white-eye	1	invertebrate	ground	1
Japanese white-eye	1	invertebrate	tall herb	1
Japanese white-eye	1	fleshy fruit	tree	64
Japanese white-eye	1	fleshy fruit	ground	2
Japanese white-eye	2	flower	tree	37
Japanese white-eye	2	flower	short herb	1
Japanese white-eye	2	unidentified	bush	2
Japanese white-eye	2	unidentified	tree	25
Japanese white-eye	2	unidentified	ground	3
Japanese white-eye	2	unidentified	tall herb	3
Japanese white-eye	2	unidentified	short herb	1
Japanese white-eye	2	unidentified	tree trunk	2
Japanese white-eye	2	seed	tree	1
Japanese white-eye	2	leaf and bud	tree	1
Japanese white-eye	2	invertebrate	bush	1
Japanese white-eye	2	invertebrate	tree	2
Japanese white-eye	2	invertebrate	in the air	5
Japanese white-eye	2	invertebrate	ground	1
Japanese white-eye	2	invertebrate	tall herb	1
Japanese white-eye	2	fleshy fruit	bush	1
Japanese white-eye	2	fleshy fruit	tree	4
Japanese white-eye	2	fleshy fruit	ground	1
Japanese white-eye	3	flower	tree	80
Japanese white-eye	3	unidentified	bush	1
Japanese white-eye	3	unidentified	tree	17
Japanese white-eye	3	unidentified	ground	2
Japanese white-eye	3	unidentified	tall herb	1
Japanese white-eye	3	unidentified	unidentified	1
Japanese white-eye	3	leaf and bud	tree	2
Japanese white-eye	3	invertebrate	tree	2
Japanese white-eye	3	invertebrate	unidentified	1
Japanese white-eye	3	fleshy fruit	tree	2
Japanese white-eye	4	flower	tree	42
Japanese white-eye	4	unidentified	tree	11
Japanese white-eye	4	unidentified	ground	1
Japanese white-eye	4	unidentified	unidentified	1
Japanese white-eye	4	seed	tall herb	1
Japanese white-eye	4	leaf and bud	tree	1
Japanese white-eye	4	invertebrate	tree	7
Japanese white-eye	4	invertebrate	unidentified	1
Japanese white-eye	5	flower	tree	1
Japanese white-eye	5	unidentified	tree	7
Japanese white-eye	5	unidentified	unidentified	3
Japanese white-eye	5	seed	tall herb	1
Japanese white-eye	5	invertebrate	tree	11
Japanese white-eye	5	invertebrate	unidentified	3
Japanese white-eye	5	fleshy fruit	tree	6
Japanese white-eye	6	flower	tree	1
Japanese white-eye	6	unidentified	tree	6
Japanese white-eye	6	leaf and bud	tree	1
Japanese white-eye	6	invertebrate	tree	4
Japanese white-eye	6	invertebrate	unidentified	1
Japanese white-eye	6	fleshy fruit	tree	13
Japanese white-eye	7	unidentified	tree	5
Japanese white-eye	7	unidentified	unidentified	2
Japanese white-eye	7	invertebrate	tree	7
Japanese white-eye	7	invertebrate	unidentified	1
Japanese white-eye	7	fleshy fruit	tree	1
Japanese white-eye	8	unidentified	tree	3
Japanese white-eye	8	unidentified	unidentified	1
Japanese white-eye	8	invertebrate	tree	2
Japanese white-eye	8	fleshy fruit	tree	5
Japanese white-eye	9	flower	tree	1
Japanese white-eye	9	unidentified	bush	1
Japanese white-eye	9	unidentified	tree	9
Japanese white-eye	9	seed	tree	1
Japanese white-eye	9	invertebrate	tree	1
Japanese white-eye	9	fleshy fruit	tree	11
Japanese white-eye	10	flower	tree	1
Japanese white-eye	10	unidentified	tree	21
Japanese white-eye	10	unidentified	in the air	1
Japanese white-eye	10	unidentified	unidentified	1
Japanese white-eye	10	seed	tree	3
Japanese white-eye	10	invertebrate	tree	7
Japanese white-eye	10	invertebrate	unidentified	1
Japanese white-eye	10	fleshy fruit	tree	34
Japanese white-eye	11	flower	tree	6
Japanese white-eye	11	unidentified	bush	2
Japanese white-eye	11	unidentified	tree	19
Japanese white-eye	11	seed	tree	2
Japanese white-eye	11	invertebrate	tree	1
Japanese white-eye	11	fleshy fruit	tree	53
Japanese white-eye	12	flower	tree	18
Japanese white-eye	12	unidentified	bush	1
Japanese white-eye	12	unidentified	tree	12
Japanese white-eye	12	unidentified	tree trunk	1
Japanese white-eye	12	seed	tree	5
Japanese white-eye	12	invertebrate	tree	2
Japanese white-eye	12	invertebrate	tall herb	1
Japanese white-eye	12	man-made food	ground	1
Japanese white-eye	12	fleshy fruit	tree	65
Japanese pygmy woodpecker	1	unidentified	tree	65
Japanese pygmy woodpecker	1	unidentified	tall herb	3
Japanese pygmy woodpecker	1	unidentified	tree trunk	39
Japanese pygmy woodpecker	1	invertebrate	tree	5
Japanese pygmy woodpecker	1	invertebrate	tall herb	3
Japanese pygmy woodpecker	1	invertebrate	tree trunk	1
Japanese pygmy woodpecker	1	fleshy fruit	tree	8
Japanese pygmy woodpecker	2	unidentified	tree	52
Japanese pygmy woodpecker	2	unidentified	ground	1
Japanese pygmy woodpecker	2	unidentified	tall herb	2
Japanese pygmy woodpecker	2	unidentified	tree trunk	29
Japanese pygmy woodpecker	2	seed	tree	1
Japanese pygmy woodpecker	2	invertebrate	tree	2
Japanese pygmy woodpecker	2	invertebrate	tree trunk	2
Japanese pygmy woodpecker	3	flower	tree	1
Japanese pygmy woodpecker	3	unidentified	tree	56
Japanese pygmy woodpecker	3	unidentified	in the air	1
Japanese pygmy woodpecker	3	unidentified	ground	1
Japanese pygmy woodpecker	3	unidentified	tall herb	2
Japanese pygmy woodpecker	3	unidentified	tree trunk	23
Japanese pygmy woodpecker	3	seed	tree	1
Japanese pygmy woodpecker	3	invertebrate	tree	2
Japanese pygmy woodpecker	3	invertebrate	unidentified	2
Japanese pygmy woodpecker	4	flower	tree	1
Japanese pygmy woodpecker	4	unidentified	tree	35
Japanese pygmy woodpecker	4	unidentified	tall herb	1
Japanese pygmy woodpecker	4	unidentified	tree trunk	28
Japanese pygmy woodpecker	4	invertebrate	tree	7
Japanese pygmy woodpecker	4	invertebrate	tree trunk	2
Japanese pygmy woodpecker	4	invertebrate	unidentified	1
Japanese pygmy woodpecker	5	unidentified	tree	26
Japanese pygmy woodpecker	5	unidentified	tall herb	1
Japanese pygmy woodpecker	5	unidentified	tree trunk	11
Japanese pygmy woodpecker	5	unidentified	unidentified	1
Japanese pygmy woodpecker	5	invertebrate	tree	13
Japanese pygmy woodpecker	5	invertebrate	tree trunk	4
Japanese pygmy woodpecker	6	unidentified	tree	24
Japanese pygmy woodpecker	6	unidentified	tree trunk	10
Japanese pygmy woodpecker	6	unidentified	unidentified	1
Japanese pygmy woodpecker	6	invertebrate	tree	6
Japanese pygmy woodpecker	6	invertebrate	tree trunk	1
Japanese pygmy woodpecker	6	invertebrate	unidentified	1
Japanese pygmy woodpecker	7	unidentified	tree	14
Japanese pygmy woodpecker	7	unidentified	tall herb	1
Japanese pygmy woodpecker	7	unidentified	tree trunk	5
Japanese pygmy woodpecker	7	invertebrate	tree	2
Japanese pygmy woodpecker	7	invertebrate	tree trunk	1
Japanese pygmy woodpecker	8	unidentified	tree	9
Japanese pygmy woodpecker	8	unidentified	tree trunk	4
Japanese pygmy woodpecker	8	unidentified	unidentified	1
Japanese pygmy woodpecker	9	unidentified	tree	20
Japanese pygmy woodpecker	9	unidentified	tree trunk	8
Japanese pygmy woodpecker	9	fleshy fruit	tree	1
Japanese pygmy woodpecker	10	unidentified	tree	33
Japanese pygmy woodpecker	10	unidentified	tree trunk	20
Japanese pygmy woodpecker	10	seed	tree	1
Japanese pygmy woodpecker	10	invertebrate	tree	2
Japanese pygmy woodpecker	10	invertebrate	tree trunk	2
Japanese pygmy woodpecker	10	invertebrate	unidentified	1
Japanese pygmy woodpecker	10	fleshy fruit	tree	3
Japanese pygmy woodpecker	11	unidentified	tree	36
Japanese pygmy woodpecker	11	unidentified	tall herb	2
Japanese pygmy woodpecker	11	unidentified	tree trunk	13
Japanese pygmy woodpecker	11	unidentified	unidentified	1
Japanese pygmy woodpecker	11	invertebrate	tree trunk	1
Japanese pygmy woodpecker	11	fleshy fruit	tree	5
Japanese pygmy woodpecker	12	unidentified	tree	48
Japanese pygmy woodpecker	12	unidentified	tall herb	4
Japanese pygmy woodpecker	12	unidentified	tree trunk	21
Japanese pygmy woodpecker	12	invertebrate	tree	2
Japanese pygmy woodpecker	12	invertebrate	tree trunk	2
Japanese pygmy woodpecker	12	fleshy fruit	tree	9
great tit	1	flower	tree	4
great tit	1	unidentified	bush	1
great tit	1	unidentified	tree	27
great tit	1	unidentified	ground	20
great tit	1	unidentified	tall herb	20
great tit	1	unidentified	tree trunk	3
great tit	1	unidentified	unidentified	1
great tit	1	seed	tree	6
great tit	1	seed	ground	1
great tit	1	seed	tall herb	4
great tit	1	invertebrate	tree	5
great tit	1	invertebrate	ground	1
great tit	1	invertebrate	tall herb	1
great tit	1	invertebrate	tree trunk	3
great tit	1	invertebrate	unidentified	3
great tit	1	fleshy fruit	tree	7
great tit	2	unidentified	bush	2
great tit	2	unidentified	tree	18
great tit	2	unidentified	ground	23
great tit	2	unidentified	tall herb	8
great tit	2	unidentified	tree trunk	1
great tit	2	unidentified	unidentified	2
great tit	2	seed	tree	6
great tit	2	seed	ground	1
great tit	2	seed	tall herb	2
great tit	2	invertebrate	tree	3
great tit	2	invertebrate	tall herb	3
great tit	2	fleshy fruit	tree	2
great tit	2	fleshy fruit	ground	1
great tit	3	flower	tree	1
great tit	3	unidentified	bush	2
great tit	3	unidentified	tree	23
great tit	3	unidentified	in the air	1
great tit	3	unidentified	ground	17
great tit	3	unidentified	tall herb	12
great tit	3	unidentified	tree trunk	4
great tit	3	unidentified	unidentified	1
great tit	3	seed	tree	3
great tit	3	seed	ground	2
great tit	3	seed	tall herb	1
great tit	3	invertebrate	tree	7
great tit	3	invertebrate	in the air	1
great tit	3	invertebrate	ground	2
great tit	3	invertebrate	tall herb	2
great tit	3	invertebrate	unidentified	2
great tit	3	fleshy fruit	tree	2
great tit	4	flower	tree	7
great tit	4	unidentified	tree	6
great tit	4	unidentified	ground	3
great tit	4	unidentified	tall herb	2
great tit	4	unidentified	unidentified	11
great tit	4	leaf and bud	tree	2
great tit	4	invertebrate	tree	9
great tit	4	invertebrate	in the air	1
great tit	4	invertebrate	unidentified	6
great tit	5	flower	tree	1
great tit	5	unidentified	tree	15
great tit	5	unidentified	ground	1
great tit	5	unidentified	tall herb	2
great tit	5	unidentified	unidentified	17
great tit	5	leaf and bud	tree	2
great tit	5	invertebrate	tree	9
great tit	5	invertebrate	ground	2
great tit	5	invertebrate	unidentified	25
great tit	6	unidentified	bush	1
great tit	6	unidentified	tree	11
great tit	6	unidentified	unidentified	8
great tit	6	invertebrate	tree	10
great tit	6	invertebrate	tall herb	1
great tit	6	invertebrate	unidentified	11
great tit	6	fleshy fruit	tree	1
great tit	7	unidentified	tree	9
great tit	7	unidentified	ground	1
great tit	7	unidentified	tree trunk	1
great tit	7	unidentified	unidentified	4
great tit	7	invertebrate	tree	5
great tit	7	invertebrate	unidentified	4
great tit	8	unidentified	tree	13
great tit	8	unidentified	ground	3
great tit	8	unidentified	tree trunk	1
great tit	8	unidentified	unidentified	1
great tit	8	invertebrate	tree	4
great tit	8	invertebrate	ground	2
great tit	8	invertebrate	unidentified	1
great tit	9	unidentified	bush	1
great tit	9	unidentified	tree	16
great tit	9	unidentified	tree trunk	1
great tit	9	unidentified	unidentified	3
great tit	9	seed	tree	1
great tit	9	invertebrate	tree	9
great tit	9	invertebrate	ground	1
great tit	9	invertebrate	tall herb	1
great tit	9	invertebrate	tree trunk	1
great tit	9	invertebrate	unidentified	2
great tit	9	fleshy fruit	tree	2
great tit	10	unidentified	man-made structure	1
great tit	10	unidentified	tree	21
great tit	10	unidentified	ground	5
great tit	10	seed	tree	2
great tit	10	invertebrate	tree	7
great tit	10	invertebrate	in the air	1
great tit	10	invertebrate	tall herb	2
great tit	10	invertebrate	unidentified	4
great tit	10	fleshy fruit	tree	10
great tit	11	unidentified	tree	18
great tit	11	unidentified	ground	6
great tit	11	unidentified	tall herb	3
great tit	11	unidentified	tree trunk	1
great tit	11	seed	tree	11
great tit	11	seed	tall herb	3
great tit	11	invertebrate	tree	4
great tit	11	invertebrate	ground	1
great tit	11	invertebrate	tall herb	1
great tit	11	fleshy fruit	tree	8
great tit	11	fleshy fruit	ground	1
great tit	12	unidentified	bush	2
great tit	12	unidentified	tree	28
great tit	12	unidentified	ground	8
great tit	12	unidentified	tall herb	17
great tit	12	unidentified	tree trunk	1
great tit	12	unidentified	unidentified	1
great tit	12	seed	tree	15
great tit	12	seed	ground	1
great tit	12	seed	unidentified	1
great tit	12	leaf and bud	tree	1
great tit	12	invertebrate	tree	2
great tit	12	invertebrate	in the air	1
great tit	12	invertebrate	unidentified	1
great tit	12	fleshy fruit	tree	6
Oriental turtle dove	1	unidentified	tree	1
Oriental turtle dove	1	unidentified	ground	75
Oriental turtle dove	1	unidentified	unidentified	1
Oriental turtle dove	1	seed	tree	1
Oriental turtle dove	1	seed	ground	9
Oriental turtle dove	1	fleshy fruit	tree	1
Oriental turtle dove	1	fleshy fruit	ground	1
Oriental turtle dove	2	unidentified	ground	64
Oriental turtle dove	2	seed	ground	4
Oriental turtle dove	2	fleshy fruit	ground	1
Oriental turtle dove	3	unidentified	ground	50
Oriental turtle dove	3	seed	tree	1
Oriental turtle dove	3	seed	ground	3
Oriental turtle dove	3	leaf and bud	ground	1
Oriental turtle dove	4	unidentified	ground	39
Oriental turtle dove	4	unidentified	unidentified	1
Oriental turtle dove	4	unidentified	paddle	1
Oriental turtle dove	4	seed	ground	11
Oriental turtle dove	4	invertebrate	ground	1
Oriental turtle dove	5	unidentified	ground	36
Oriental turtle dove	5	seed	ground	11
Oriental turtle dove	5	seed	unidentified	1
Oriental turtle dove	5	invertebrate	ground	1
Oriental turtle dove	5	fleshy fruit	tree	4
Oriental turtle dove	6	unidentified	ground	16
Oriental turtle dove	6	seed	ground	2
Oriental turtle dove	6	fleshy fruit	tree	6
Oriental turtle dove	6	fleshy fruit	ground	1
Oriental turtle dove	7	unidentified	ground	18
Oriental turtle dove	7	seed	ground	1
Oriental turtle dove	7	man-made food	ground	1
Oriental turtle dove	7	fleshy fruit	tall herb	1
Oriental turtle dove	8	unidentified	ground	7
Oriental turtle dove	8	seed	ground	2
Oriental turtle dove	8	invertebrate	unidentified	1
Oriental turtle dove	8	fleshy fruit	tree	1
Oriental turtle dove	9	unidentified	ground	19
Oriental turtle dove	9	seed	tree	6
Oriental turtle dove	9	seed	ground	4
Oriental turtle dove	9	seed	tall herb	1
Oriental turtle dove	9	fleshy fruit	tree	4
Oriental turtle dove	10	unidentified	ground	17
Oriental turtle dove	10	seed	tree	5
Oriental turtle dove	10	seed	ground	3
Oriental turtle dove	10	seed	tall herb	1
Oriental turtle dove	10	invertebrate	unidentified	1
Oriental turtle dove	10	fleshy fruit	tree	11
Oriental turtle dove	10	fleshy fruit	ground	1
Oriental turtle dove	10	fleshy fruit	unidentified	1
Oriental turtle dove	11	unidentified	ground	22
Oriental turtle dove	11	seed	tree	2
Oriental turtle dove	11	seed	ground	7
Oriental turtle dove	11	leaf and bud	ground	1
Oriental turtle dove	11	fleshy fruit	tree	14
Oriental turtle dove	11	fleshy fruit	ground	3
Oriental turtle dove	12	unidentified	ground	50
Oriental turtle dove	12	seed	ground	3
Oriental turtle dove	12	seed	unidentified	1
Oriental turtle dove	12	leaf and bud	ground	1
Oriental turtle dove	12	man-made food	ground	1
Oriental turtle dove	12	fleshy fruit	tree	9
Oriental turtle dove	12	fleshy fruit	ground	2
carrion crow	1	fish	ground	1
carrion crow	1	unidentified	man-made structure	1
carrion crow	1	unidentified	ground	22
carrion crow	1	unidentified	tall herb	1
carrion crow	1	unidentified	unidentified	2
carrion crow	1	unidentified	paddle	2
carrion crow	1	seed	ground	1
carrion crow	1	seed	unidentified	3
carrion crow	1	invertebrate	tree	1
carrion crow	1	invertebrate	ground	1
carrion crow	1	invertebrate	unidentified	1
carrion crow	1	invertebrate	paddle	1
carrion crow	1	man-made food	ground	7
carrion crow	1	man-made food	unidentified	3
carrion crow	1	fleshy fruit	tree	2
carrion crow	1	fleshy fruit	unidentified	1
carrion crow	2	bird	unidentified	1
carrion crow	2	fish	ground	4
carrion crow	2	unidentified	ground	21
carrion crow	2	unidentified	unidentified	2
carrion crow	2	seed	tree	1
carrion crow	2	seed	ground	1
carrion crow	2	invertebrate	ground	2
carrion crow	2	invertebrate	unidentified	1
carrion crow	2	man-made food	ground	6
carrion crow	2	fleshy fruit	tree	2
carrion crow	2	fleshy fruit	unidentified	1
carrion crow	3	bird	ground	1
carrion crow	3	bird	unidentified	3
carrion crow	3	fish	ground	1
carrion crow	3	unidentified	ground	24
carrion crow	3	unidentified	unidentified	3
carrion crow	3	seed	unidentified	1
carrion crow	3	amphibian and reptile	ground	1
carrion crow	3	man-made food	ground	2
carrion crow	3	man-made food	paddle	1
carrion crow	4	bird	ground	3
carrion crow	4	bird	unidentified	2
carrion crow	4	fish	ground	1
carrion crow	4	fish	unidentified	1
carrion crow	4	fish	paddle	3
carrion crow	4	flower	tree	1
carrion crow	4	mammal	ground	2
carrion crow	4	mammal	unidentified	1
carrion crow	4	unidentified	tree	1
carrion crow	4	unidentified	ground	20
carrion crow	4	unidentified	unidentified	7
carrion crow	4	amphibian and reptile	ground	1
carrion crow	4	amphibian and reptile	unidentified	2
carrion crow	4	invertebrate	ground	2
carrion crow	4	invertebrate	unidentified	1
carrion crow	4	man-made food	ground	4
carrion crow	4	man-made food	unidentified	2
carrion crow	5	bird	ground	3
carrion crow	5	fish	ground	3
carrion crow	5	mammal	ground	1
carrion crow	5	unidentified	ground	29
carrion crow	5	unidentified	unidentified	6
carrion crow	5	unidentified	paddle	1
carrion crow	5	seed	short herb	2
carrion crow	5	amphibian and reptile	ground	1
carrion crow	5	amphibian and reptile	unidentified	2
carrion crow	5	invertebrate	ground	4
carrion crow	5	invertebrate	paddle	1
carrion crow	5	man-made food	ground	2
carrion crow	5	man-made food	unidentified	2
carrion crow	5	fleshy fruit	tree	1
carrion crow	6	bird	ground	3
carrion crow	6	bird	unidentified	1
carrion crow	6	fish	ground	3
carrion crow	6	fish	paddle	1
carrion crow	6	mammal	ground	1
carrion crow	6	unidentified	ground	16
carrion crow	6	unidentified	unidentified	7
carrion crow	6	seed	unidentified	1
carrion crow	6	amphibian and reptile	ground	3
carrion crow	6	invertebrate	ground	3
carrion crow	6	man-made food	unidentified	1
carrion crow	6	fleshy fruit	tree	1
carrion crow	7	fish	ground	1
carrion crow	7	unidentified	ground	15
carrion crow	7	unidentified	unidentified	2
carrion crow	7	invertebrate	man-made structure	1
carrion crow	7	invertebrate	ground	2
carrion crow	7	invertebrate	paddle	1
carrion crow	8	bird	ground	1
carrion crow	8	bird	paddle	1
carrion crow	8	fish	ground	2
carrion crow	8	unidentified	ground	11
carrion crow	8	unidentified	paddle	1
carrion crow	8	seed	tree	1
carrion crow	8	seed	ground	2
carrion crow	8	amphibian and reptile	ground	2
carrion crow	8	invertebrate	in the air	1
carrion crow	8	invertebrate	ground	3
carrion crow	8	invertebrate	unidentified	2
carrion crow	8	man-made food	ground	5
carrion crow	8	fleshy fruit	tree	5
carrion crow	9	fish	ground	4
carrion crow	9	fish	unidentified	1
carrion crow	9	unidentified	man-made structure	1
carrion crow	9	unidentified	ground	15
carrion crow	9	seed	ground	2
carrion crow	9	invertebrate	ground	1
carrion crow	9	invertebrate	unidentified	1
carrion crow	9	invertebrate	paddle	2
carrion crow	9	man-made food	ground	2
carrion crow	9	fleshy fruit	tree	4
carrion crow	9	fleshy fruit	ground	1
carrion crow	10	fish	ground	1
carrion crow	10	mammal	ground	1
carrion crow	10	unidentified	ground	15
carrion crow	10	unidentified	unidentified	3
carrion crow	10	seed	ground	1
carrion crow	10	seed	tall herb	1
carrion crow	10	seed	unidentified	2
carrion crow	10	invertebrate	ground	2
carrion crow	10	fleshy fruit	tree	5
carrion crow	11	fish	ground	1
carrion crow	11	mammal	ground	1
carrion crow	11	unidentified	man-made structure	2
carrion crow	11	unidentified	ground	18
carrion crow	11	unidentified	unidentified	2
carrion crow	11	unidentified	paddle	1
carrion crow	11	seed	tree	2
carrion crow	11	seed	ground	1
carrion crow	11	seed	unidentified	2
carrion crow	11	invertebrate	ground	2
carrion crow	11	invertebrate	unidentified	2
carrion crow	11	man-made food	ground	1
carrion crow	11	man-made food	unidentified	2
carrion crow	11	fleshy fruit	tree	8
carrion crow	11	fleshy fruit	ground	2
carrion crow	12	bird	ground	1
carrion crow	12	bird	unidentified	1
carrion crow	12	fish	ground	2
carrion crow	12	unidentified	ground	19
carrion crow	12	seed	tree	1
carrion crow	12	seed	ground	2
carrion crow	12	seed	unidentified	5
carrion crow	12	invertebrate	paddle	1
carrion crow	12	man-made food	ground	2
carrion crow	12	man-made food	unidentified	1
carrion crow	12	fleshy fruit	tree	8
carrion crow	12	fleshy fruit	ground	1
grey-capped greenfinch	1	unidentified	bush	2
grey-capped greenfinch	1	unidentified	ground	27
grey-capped greenfinch	1	unidentified	tall herb	2
grey-capped greenfinch	1	unidentified	unidentified	1
grey-capped greenfinch	1	seed	tree	12
grey-capped greenfinch	1	seed	ground	8
grey-capped greenfinch	1	seed	tall herb	12
grey-capped greenfinch	1	seed	unidentified	2
grey-capped greenfinch	1	leaf and bud	tree	1
grey-capped greenfinch	1	invertebrate	tall herb	1
grey-capped greenfinch	1	fleshy fruit	tree	2
grey-capped greenfinch	2	unidentified	bush	4
grey-capped greenfinch	2	unidentified	tree	2
grey-capped greenfinch	2	unidentified	ground	39
grey-capped greenfinch	2	unidentified	tall herb	4
grey-capped greenfinch	2	seed	tree	8
grey-capped greenfinch	2	seed	ground	2
grey-capped greenfinch	2	seed	tall herb	5
grey-capped greenfinch	2	leaf and bud	tree	1
grey-capped greenfinch	2	invertebrate	tall herb	1
grey-capped greenfinch	2	fleshy fruit	tree	1
grey-capped greenfinch	3	flower	tree	3
grey-capped greenfinch	3	unidentified	tree	1
grey-capped greenfinch	3	unidentified	ground	25
grey-capped greenfinch	3	unidentified	tall herb	3
grey-capped greenfinch	3	seed	tree	2
grey-capped greenfinch	3	seed	ground	3
grey-capped greenfinch	3	seed	tall herb	5
grey-capped greenfinch	3	leaf and bud	tree	3
grey-capped greenfinch	4	flower	tree	5
grey-capped greenfinch	4	unidentified	tree	2
grey-capped greenfinch	4	unidentified	ground	24
grey-capped greenfinch	4	unidentified	unidentified	2
grey-capped greenfinch	4	seed	tree	1
grey-capped greenfinch	4	seed	ground	2
grey-capped greenfinch	4	seed	tall herb	6
grey-capped greenfinch	4	leaf and bud	tree	2
grey-capped greenfinch	4	leaf and bud	ground	2
grey-capped greenfinch	4	leaf and bud	tall herb	1
grey-capped greenfinch	4	invertebrate	tree	1
grey-capped greenfinch	5	flower	ground	1
grey-capped greenfinch	5	flower	tall herb	2
grey-capped greenfinch	5	unidentified	tree	1
grey-capped greenfinch	5	unidentified	ground	15
grey-capped greenfinch	5	unidentified	unidentified	2
grey-capped greenfinch	5	seed	tree	1
grey-capped greenfinch	5	seed	ground	6
grey-capped greenfinch	5	seed	tall herb	17
grey-capped greenfinch	5	seed	unidentified	1
grey-capped greenfinch	5	invertebrate	tree	1
grey-capped greenfinch	5	fleshy fruit	tree	3
grey-capped greenfinch	6	flower	tall herb	1
grey-capped greenfinch	6	unidentified	tree	2
grey-capped greenfinch	6	unidentified	ground	12
grey-capped greenfinch	6	unidentified	tall herb	3
grey-capped greenfinch	6	unidentified	unidentified	1
grey-capped greenfinch	6	seed	ground	8
grey-capped greenfinch	6	seed	tall herb	9
grey-capped greenfinch	6	leaf and bud	tree	1
grey-capped greenfinch	6	invertebrate	tree	1
grey-capped greenfinch	6	fleshy fruit	ground	3
grey-capped greenfinch	7	unidentified	tree	3
grey-capped greenfinch	7	unidentified	ground	3
grey-capped greenfinch	7	unidentified	tall herb	3
grey-capped greenfinch	7	unidentified	unidentified	1
grey-capped greenfinch	7	seed	tree	1
grey-capped greenfinch	7	seed	ground	1
grey-capped greenfinch	7	seed	tall herb	12
grey-capped greenfinch	7	seed	unidentified	1
grey-capped greenfinch	7	leaf and bud	tree	2
grey-capped greenfinch	7	fleshy fruit	ground	2
grey-capped greenfinch	8	flower	tall herb	1
grey-capped greenfinch	8	unidentified	ground	5
grey-capped greenfinch	8	unidentified	tall herb	2
grey-capped greenfinch	8	unidentified	unidentified	1
grey-capped greenfinch	8	seed	tree	1
grey-capped greenfinch	8	seed	tall herb	9
grey-capped greenfinch	8	seed	unidentified	1
grey-capped greenfinch	9	unidentified	ground	2
grey-capped greenfinch	9	seed	tree	1
grey-capped greenfinch	9	seed	ground	1
grey-capped greenfinch	9	seed	tall herb	6
grey-capped greenfinch	9	seed	unidentified	2
grey-capped greenfinch	9	fleshy fruit	tree	1
grey-capped greenfinch	10	unidentified	tree	2
grey-capped greenfinch	10	unidentified	ground	8
grey-capped greenfinch	10	unidentified	tall herb	3
grey-capped greenfinch	10	seed	tree	3
grey-capped greenfinch	10	seed	ground	2
grey-capped greenfinch	10	seed	tall herb	17
grey-capped greenfinch	10	fleshy fruit	tree	3
grey-capped greenfinch	11	unidentified	ground	6
grey-capped greenfinch	11	unidentified	tall herb	1
grey-capped greenfinch	11	seed	tree	4
grey-capped greenfinch	11	seed	tall herb	11
grey-capped greenfinch	11	seed	unidentified	2
grey-capped greenfinch	11	invertebrate	bush	1
grey-capped greenfinch	11	fleshy fruit	tree	3
grey-capped greenfinch	12	flower	tree	1
grey-capped greenfinch	12	unidentified	tree	2
grey-capped greenfinch	12	unidentified	ground	16
grey-capped greenfinch	12	unidentified	tall herb	1
grey-capped greenfinch	12	unidentified	unidentified	1
grey-capped greenfinch	12	seed	bush	1
grey-capped greenfinch	12	seed	tree	9
grey-capped greenfinch	12	seed	ground	3
grey-capped greenfinch	12	seed	tall herb	11
grey-capped greenfinch	12	seed	unidentified	2
grey-capped greenfinch	12	leaf and bud	tree	1
grey-capped greenfinch	12	fleshy fruit	tree	7
varied tit	1	unidentified	tree	19
varied tit	1	unidentified	ground	9
varied tit	1	unidentified	tree trunk	1
varied tit	1	unidentified	unidentified	2
varied tit	1	seed	tree	12
varied tit	1	seed	ground	4
varied tit	1	leaf and bud	tree	3
varied tit	1	invertebrate	tree	4
varied tit	1	fleshy fruit	tree	5
varied tit	2	flower	tree	1
varied tit	2	unidentified	bush	2
varied tit	2	unidentified	tree	12
varied tit	2	unidentified	ground	6
varied tit	2	unidentified	unidentified	1
varied tit	2	seed	tree	10
varied tit	2	seed	ground	1
varied tit	2	leaf and bud	tree	2
varied tit	2	invertebrate	unidentified	1
varied tit	2	fleshy fruit	tree	2
varied tit	3	flower	tree	3
varied tit	3	unidentified	tree	19
varied tit	3	unidentified	ground	3
varied tit	3	unidentified	tree trunk	1
varied tit	3	unidentified	unidentified	1
varied tit	3	seed	tree	8
varied tit	3	seed	ground	3
varied tit	3	leaf and bud	tree	4
varied tit	3	invertebrate	in the air	1
varied tit	3	invertebrate	unidentified	1
varied tit	3	fleshy fruit	tree	1
varied tit	4	flower	tree	13
varied tit	4	unidentified	tree	8
varied tit	4	unidentified	ground	1
varied tit	4	unidentified	unidentified	4
varied tit	4	seed	tree	4
varied tit	4	seed	ground	1
varied tit	4	leaf and bud	tree	2
varied tit	4	invertebrate	tree	7
varied tit	5	unidentified	tree	6
varied tit	5	unidentified	unidentified	4
varied tit	5	invertebrate	tree	10
varied tit	5	invertebrate	unidentified	4
varied tit	5	fleshy fruit	tree	2
varied tit	6	unidentified	tree	8
varied tit	6	unidentified	unidentified	2
varied tit	6	seed	tree	1
varied tit	6	invertebrate	tree	3
varied tit	6	invertebrate	unidentified	5
varied tit	6	fleshy fruit	tree	1
varied tit	7	unidentified	tree	1
varied tit	7	seed	unidentified	3
varied tit	7	invertebrate	tree	3
varied tit	7	invertebrate	ground	1
varied tit	7	invertebrate	unidentified	1
varied tit	7	fleshy fruit	tree	1
varied tit	8	unidentified	tree	3
varied tit	8	seed	tree	3
varied tit	8	seed	unidentified	1
varied tit	8	invertebrate	ground	1
varied tit	8	fleshy fruit	tree	1
varied tit	9	unidentified	tree	6
varied tit	9	seed	tree	20
varied tit	9	seed	ground	2
varied tit	9	seed	unidentified	7
varied tit	9	invertebrate	unidentified	2
varied tit	9	fleshy fruit	tree	3
varied tit	9	fleshy fruit	unidentified	1
varied tit	10	unidentified	tree	12
varied tit	10	unidentified	ground	3
varied tit	10	unidentified	tree trunk	1
varied tit	10	unidentified	unidentified	1
varied tit	10	seed	tree	35
varied tit	10	seed	ground	1
varied tit	10	seed	tall herb	1
varied tit	10	seed	unidentified	8
varied tit	10	invertebrate	tree	1
varied tit	10	invertebrate	unidentified	2
varied tit	10	fleshy fruit	tree	4
varied tit	10	fleshy fruit	ground	1
varied tit	11	unidentified	tree	9
varied tit	11	unidentified	unidentified	2
varied tit	11	seed	tree	15
varied tit	11	seed	ground	2
varied tit	11	seed	unidentified	3
varied tit	11	invertebrate	tree	1
varied tit	11	fleshy fruit	tree	4
varied tit	11	fleshy fruit	ground	1
varied tit	12	unidentified	tree	11
varied tit	12	unidentified	ground	7
varied tit	12	unidentified	tree trunk	1
varied tit	12	seed	tree	10
varied tit	12	seed	ground	5
varied tit	12	seed	unidentified	2
varied tit	12	fleshy fruit	tree	7
meadow bunting	1	unidentified	bush	1
meadow bunting	1	unidentified	tree	1
meadow bunting	1	unidentified	ground	37
meadow bunting	1	unidentified	tall herb	13
meadow bunting	1	seed	ground	12
meadow bunting	1	seed	tall herb	21
meadow bunting	1	seed	unidentified	1
meadow bunting	2	flower	tall herb	1
meadow bunting	2	unidentified	bush	4
meadow bunting	2	unidentified	ground	39
meadow bunting	2	unidentified	tall herb	10
meadow bunting	2	seed	ground	8
meadow bunting	2	seed	tall herb	12
meadow bunting	2	seed	unidentified	1
meadow bunting	2	leaf and bud	tall herb	1
meadow bunting	2	invertebrate	ground	1
meadow bunting	3	unidentified	bush	2
meadow bunting	3	unidentified	tree	1
meadow bunting	3	unidentified	ground	48
meadow bunting	3	unidentified	tall herb	8
meadow bunting	3	seed	ground	3
meadow bunting	3	seed	tall herb	3
meadow bunting	3	invertebrate	ground	1
meadow bunting	4	unidentified	in the air	1
meadow bunting	4	unidentified	ground	20
meadow bunting	4	unidentified	tall herb	1
meadow bunting	4	seed	ground	1
meadow bunting	4	seed	unidentified	1
meadow bunting	4	leaf and bud	ground	1
meadow bunting	4	invertebrate	tree	1
meadow bunting	5	unidentified	ground	6
meadow bunting	5	seed	tall herb	1
meadow bunting	5	invertebrate	ground	3
meadow bunting	5	invertebrate	unidentified	4
meadow bunting	6	unidentified	bush	1
meadow bunting	6	unidentified	ground	9
meadow bunting	6	unidentified	tall herb	1
meadow bunting	6	unidentified	unidentified	1
meadow bunting	6	invertebrate	tree	1
meadow bunting	6	invertebrate	in the air	1
meadow bunting	6	invertebrate	ground	1
meadow bunting	6	invertebrate	unidentified	5
meadow bunting	7	unidentified	ground	4
meadow bunting	7	seed	ground	1
meadow bunting	7	invertebrate	ground	1
meadow bunting	7	invertebrate	unidentified	1
meadow bunting	8	unidentified	ground	2
meadow bunting	8	invertebrate	tree	1
meadow bunting	8	invertebrate	ground	2
meadow bunting	8	invertebrate	tall herb	1
meadow bunting	8	invertebrate	unidentified	2
meadow bunting	9	unidentified	ground	5
meadow bunting	9	unidentified	unidentified	1
meadow bunting	9	invertebrate	ground	2
meadow bunting	10	unidentified	bush	1
meadow bunting	10	unidentified	ground	5
meadow bunting	10	unidentified	unidentified	1
meadow bunting	10	seed	ground	2
meadow bunting	10	seed	tall herb	4
meadow bunting	10	seed	unidentified	1
meadow bunting	10	invertebrate	tree	1
meadow bunting	10	fleshy fruit	ground	1
meadow bunting	11	unidentified	bush	1
meadow bunting	11	unidentified	tree	1
meadow bunting	11	unidentified	ground	7
meadow bunting	11	unidentified	tall herb	3
meadow bunting	11	seed	ground	3
meadow bunting	11	seed	tall herb	21
meadow bunting	11	seed	unidentified	1
meadow bunting	11	fleshy fruit	tree	1
meadow bunting	12	unidentified	bush	3
meadow bunting	12	unidentified	tree	1
meadow bunting	12	unidentified	ground	20
meadow bunting	12	unidentified	tall herb	2
meadow bunting	12	unidentified	paddle	1
meadow bunting	12	seed	tree	1
meadow bunting	12	seed	ground	5
meadow bunting	12	seed	tall herb	15
meadow bunting	12	seed	unidentified	2
meadow bunting	12	fleshy fruit	tree	1
large-billed crow	1	bird	ground	1
large-billed crow	1	fish	ground	1
large-billed crow	1	fish	paddle	1
large-billed crow	1	flower	tree	1
large-billed crow	1	unidentified	ground	8
large-billed crow	1	unidentified	unidentified	2
large-billed crow	1	seed	tree	1
large-billed crow	1	seed	ground	2
large-billed crow	1	amphibian and reptile	ground	2
large-billed crow	1	invertebrate	ground	1
large-billed crow	1	man-made food	man-made structure	1
large-billed crow	1	man-made food	ground	7
large-billed crow	1	man-made food	unidentified	2
large-billed crow	1	fleshy fruit	tree	3
large-billed crow	1	fleshy fruit	ground	1
large-billed crow	1	fleshy fruit	unidentified	1
large-billed crow	2	bird	unidentified	1
large-billed crow	2	fish	ground	1
large-billed crow	2	unidentified	ground	14
large-billed crow	2	unidentified	tall herb	1
large-billed crow	2	unidentified	unidentified	1
large-billed crow	2	seed	ground	1
large-billed crow	2	amphibian and reptile	ground	1
large-billed crow	2	man-made food	ground	2
large-billed crow	2	man-made food	unidentified	4
large-billed crow	2	fleshy fruit	tree	1
large-billed crow	2	fleshy fruit	unidentified	2
large-billed crow	3	bird	ground	1
large-billed crow	3	bird	unidentified	1
large-billed crow	3	flower	tree	1
large-billed crow	3	mammal	ground	1
large-billed crow	3	unidentified	ground	11
large-billed crow	3	unidentified	unidentified	4
large-billed crow	3	amphibian and reptile	unidentified	1
large-billed crow	3	invertebrate	ground	1
large-billed crow	3	invertebrate	tall herb	1
large-billed crow	3	invertebrate	unidentified	1
large-billed crow	3	man-made food	ground	3
large-billed crow	3	man-made food	unidentified	3
large-billed crow	3	fleshy fruit	ground	2
large-billed crow	4	bird	tree	1
large-billed crow	4	bird	unidentified	1
large-billed crow	4	fish	ground	2
large-billed crow	4	fish	paddle	1
large-billed crow	4	mammal	ground	1
large-billed crow	4	unidentified	ground	4
large-billed crow	4	unidentified	unidentified	3
large-billed crow	4	leaf and bud	tree	1
large-billed crow	4	invertebrate	ground	1
large-billed crow	4	man-made food	man-made structure	1
large-billed crow	4	man-made food	ground	6
large-billed crow	4	man-made food	unidentified	2
large-billed crow	4	fleshy fruit	tree	1
large-billed crow	5	bird	ground	3
large-billed crow	5	bird	unidentified	2
large-billed crow	5	fish	ground	3
large-billed crow	5	unidentified	tree	1
large-billed crow	5	unidentified	ground	10
large-billed crow	5	unidentified	unidentified	1
large-billed crow	5	seed	ground	1
large-billed crow	5	invertebrate	unidentified	1
large-billed crow	5	man-made food	ground	6
large-billed crow	5	man-made food	unidentified	1
large-billed crow	5	fleshy fruit	tree	4
large-billed crow	6	bird	man-made structure	1
large-billed crow	6	bird	ground	1
large-billed crow	6	bird	unidentified	1
large-billed crow	6	fish	ground	1
large-billed crow	6	fish	paddle	1
large-billed crow	6	flower	tree	3
large-billed crow	6	mammal	ground	1
large-billed crow	6	unidentified	ground	2
large-billed crow	6	unidentified	unidentified	2
large-billed crow	6	invertebrate	tree	1
large-billed crow	6	invertebrate	ground	3
large-billed crow	6	man-made food	ground	1
large-billed crow	6	man-made food	unidentified	3
large-billed crow	6	fleshy fruit	tree	4
large-billed crow	6	fleshy fruit	unidentified	2
large-billed crow	7	bird	tree	2
large-billed crow	7	bird	unidentified	1
large-billed crow	7	fish	ground	1
large-billed crow	7	unidentified	ground	6
large-billed crow	7	unidentified	unidentified	4
large-billed crow	7	seed	ground	1
large-billed crow	7	invertebrate	man-made structure	1
large-billed crow	7	man-made food	unidentified	5
large-billed crow	7	fleshy fruit	tree	2
large-billed crow	8	bird	unidentified	2
large-billed crow	8	fish	ground	1
large-billed crow	8	unidentified	tree	1
large-billed crow	8	unidentified	ground	2
large-billed crow	8	seed	tall herb	1
large-billed crow	8	seed	unidentified	1
large-billed crow	8	invertebrate	tree	5
large-billed crow	8	fleshy fruit	tree	5
large-billed crow	9	bird	ground	2
large-billed crow	9	fish	ground	2
large-billed crow	9	unidentified	in the air	1
large-billed crow	9	unidentified	ground	2
large-billed crow	9	unidentified	unidentified	3
large-billed crow	9	seed	tree	1
large-billed crow	9	seed	ground	3
large-billed crow	9	amphibian and reptile	unidentified	1
large-billed crow	9	invertebrate	in the air	1
large-billed crow	9	man-made food	ground	1
large-billed crow	9	man-made food	unidentified	1
large-billed crow	9	fleshy fruit	tree	5
large-billed crow	9	fleshy fruit	ground	2
large-billed crow	9	fleshy fruit	unidentified	2
large-billed crow	10	bird	unidentified	1
large-billed crow	10	fish	ground	3
large-billed crow	10	fish	paddle	1
large-billed crow	10	mammal	ground	1
large-billed crow	10	unidentified	man-made structure	1
large-billed crow	10	unidentified	ground	2
large-billed crow	10	unidentified	unidentified	2
large-billed crow	10	seed	ground	2
large-billed crow	10	seed	unidentified	1
large-billed crow	10	invertebrate	ground	1
large-billed crow	10	man-made food	man-made structure	1
large-billed crow	10	man-made food	ground	3
large-billed crow	10	fleshy fruit	tree	15
large-billed crow	10	fleshy fruit	ground	1
large-billed crow	10	fleshy fruit	unidentified	2
large-billed crow	11	bird	unidentified	1
large-billed crow	11	fish	ground	1
large-billed crow	11	unidentified	ground	7
large-billed crow	11	unidentified	unidentified	2
large-billed crow	11	seed	ground	1
large-billed crow	11	amphibian and reptile	ground	1
large-billed crow	11	invertebrate	unidentified	1
large-billed crow	11	man-made food	ground	4
large-billed crow	11	man-made food	unidentified	2
large-billed crow	11	fleshy fruit	tree	16
large-billed crow	11	fleshy fruit	unidentified	2
large-billed crow	12	bird	ground	3
large-billed crow	12	bird	unidentified	1
large-billed crow	12	fish	ground	2
large-billed crow	12	fish	unidentified	1
large-billed crow	12	unidentified	tree	1
large-billed crow	12	unidentified	ground	5
large-billed crow	12	unidentified	unidentified	3
large-billed crow	12	seed	tree	2
large-billed crow	12	invertebrate	ground	1
large-billed crow	12	man-made food	ground	1
large-billed crow	12	fleshy fruit	tree	19
large-billed crow	12	fleshy fruit	unidentified	1
bull-headed shrike	1	bird	ground	6
bull-headed shrike	1	bird	unidentified	10
bull-headed shrike	1	unidentified	man-made structure	1
bull-headed shrike	1	unidentified	tree	1
bull-headed shrike	1	unidentified	ground	15
bull-headed shrike	1	unidentified	unidentified	17
bull-headed shrike	1	amphibian and reptile	unidentified	1
bull-headed shrike	1	invertebrate	ground	22
bull-headed shrike	1	invertebrate	tall herb	1
bull-headed shrike	1	invertebrate	unidentified	7
bull-headed shrike	1	fleshy fruit	tree	5
bull-headed shrike	2	bird	man-made structure	1
bull-headed shrike	2	bird	ground	4
bull-headed shrike	2	bird	unidentified	4
bull-headed shrike	2	unidentified	tree	1
bull-headed shrike	2	unidentified	ground	15
bull-headed shrike	2	unidentified	unidentified	12
bull-headed shrike	2	amphibian and reptile	unidentified	1
bull-headed shrike	2	invertebrate	tree	1
bull-headed shrike	2	invertebrate	ground	8
bull-headed shrike	2	invertebrate	unidentified	1
bull-headed shrike	2	fleshy fruit	tree	1
bull-headed shrike	3	bird	ground	2
bull-headed shrike	3	bird	unidentified	1
bull-headed shrike	3	fish	paddle	1
bull-headed shrike	3	unidentified	tree	2
bull-headed shrike	3	unidentified	in the air	2
bull-headed shrike	3	unidentified	ground	10
bull-headed shrike	3	unidentified	unidentified	9
bull-headed shrike	3	amphibian and reptile	unidentified	1
bull-headed shrike	3	leaf and bud	tree	1
bull-headed shrike	3	invertebrate	in the air	1
bull-headed shrike	3	invertebrate	ground	11
bull-headed shrike	3	invertebrate	unidentified	2
bull-headed shrike	4	bird	unidentified	1
bull-headed shrike	4	unidentified	in the air	1
bull-headed shrike	4	unidentified	ground	3
bull-headed shrike	4	unidentified	unidentified	3
bull-headed shrike	4	amphibian and reptile	ground	3
bull-headed shrike	4	amphibian and reptile	unidentified	2
bull-headed shrike	4	invertebrate	tree	1
bull-headed shrike	4	invertebrate	ground	1
bull-headed shrike	4	invertebrate	unidentified	7
bull-headed shrike	5	bird	ground	1
bull-headed shrike	5	unidentified	ground	2
bull-headed shrike	5	unidentified	unidentified	3
bull-headed shrike	5	amphibian and reptile	unidentified	1
bull-headed shrike	5	invertebrate	ground	1
bull-headed shrike	5	invertebrate	tall herb	1
bull-headed shrike	5	invertebrate	unidentified	1
bull-headed shrike	6	mammal	unidentified	1
bull-headed shrike	6	invertebrate	tree	1
bull-headed shrike	6	invertebrate	ground	1
bull-headed shrike	6	invertebrate	unidentified	1
bull-headed shrike	7	unidentified	ground	1
bull-headed shrike	7	unidentified	unidentified	1
bull-headed shrike	7	amphibian and reptile	unidentified	1
bull-headed shrike	7	invertebrate	ground	1
bull-headed shrike	7	invertebrate	unidentified	3
bull-headed shrike	8	unidentified	ground	1
bull-headed shrike	8	unidentified	unidentified	1
bull-headed shrike	8	invertebrate	unidentified	3
bull-headed shrike	9	unidentified	unidentified	1
bull-headed shrike	9	amphibian and reptile	ground	1
bull-headed shrike	9	invertebrate	ground	3
bull-headed shrike	9	invertebrate	unidentified	7
bull-headed shrike	10	bird	tall herb	1
bull-headed shrike	10	bird	unidentified	3
bull-headed shrike	10	unidentified	unidentified	1
bull-headed shrike	10	amphibian and reptile	unidentified	1
bull-headed shrike	10	invertebrate	in the air	1
bull-headed shrike	10	invertebrate	ground	8
bull-headed shrike	10	invertebrate	unidentified	11
bull-headed shrike	11	bird	ground	3
bull-headed shrike	11	bird	tall herb	1
bull-headed shrike	11	bird	unidentified	6
bull-headed shrike	11	unidentified	ground	2
bull-headed shrike	11	unidentified	unidentified	2
bull-headed shrike	11	unidentified	paddle	1
bull-headed shrike	11	amphibian and reptile	ground	1
bull-headed shrike	11	invertebrate	tree	1
bull-headed shrike	11	invertebrate	ground	6
bull-headed shrike	11	invertebrate	unidentified	18
bull-headed shrike	12	bird	bush	2
bull-headed shrike	12	bird	tree	1
bull-headed shrike	12	bird	ground	2
bull-headed shrike	12	bird	unidentified	7
bull-headed shrike	12	fish	unidentified	1
bull-headed shrike	12	unidentified	tree	1
bull-headed shrike	12	unidentified	ground	8
bull-headed shrike	12	unidentified	unidentified	13
bull-headed shrike	12	amphibian and reptile	unidentified	1
bull-headed shrike	12	invertebrate	ground	13
bull-headed shrike	12	invertebrate	unidentified	11
bull-headed shrike	12	fleshy fruit	tree	6
long-tailed tit	1	unidentified	bush	1
long-tailed tit	1	unidentified	tree	37
long-tailed tit	1	unidentified	ground	2
long-tailed tit	1	unidentified	tree trunk	4
long-tailed tit	1	unidentified	unidentified	1
long-tailed tit	1	seed	tree	1
long-tailed tit	1	leaf and bud	tree	5
long-tailed tit	1	invertebrate	tree	2
long-tailed tit	1	invertebrate	unidentified	1
long-tailed tit	1	fleshy fruit	tree	2
long-tailed tit	2	unidentified	bush	1
long-tailed tit	2	unidentified	tree	25
long-tailed tit	2	unidentified	ground	1
long-tailed tit	2	unidentified	tall herb	2
long-tailed tit	2	unidentified	tree trunk	5
long-tailed tit	2	unidentified	unidentified	1
long-tailed tit	2	leaf and bud	tree	3
long-tailed tit	2	invertebrate	tree	2
long-tailed tit	2	fleshy fruit	tree	1
long-tailed tit	3	unidentified	tree	22
long-tailed tit	3	unidentified	tree trunk	2
long-tailed tit	3	unidentified	unidentified	3
long-tailed tit	3	leaf and bud	tree	2
long-tailed tit	3	invertebrate	tree	3
long-tailed tit	4	unidentified	tree	8
long-tailed tit	4	leaf and bud	tree	2
long-tailed tit	4	invertebrate	tree	6
long-tailed tit	5	unidentified	tree	9
long-tailed tit	5	unidentified	unidentified	3
long-tailed tit	5	invertebrate	tree	7
long-tailed tit	5	invertebrate	unidentified	3
long-tailed tit	6	unidentified	tree	7
long-tailed tit	6	unidentified	ground	2
long-tailed tit	6	unidentified	unidentified	1
long-tailed tit	6	invertebrate	tree	1
long-tailed tit	6	fleshy fruit	tree	1
long-tailed tit	7	unidentified	tree	7
long-tailed tit	7	unidentified	tree trunk	1
long-tailed tit	7	invertebrate	tree	1
long-tailed tit	7	fleshy fruit	tree	2
long-tailed tit	8	unidentified	tree	2
long-tailed tit	9	unidentified	tree	8
long-tailed tit	9	invertebrate	tree	1
long-tailed tit	9	invertebrate	unidentified	1
long-tailed tit	9	fleshy fruit	tree	1
long-tailed tit	10	unidentified	tree	16
long-tailed tit	10	unidentified	tree trunk	2
long-tailed tit	10	seed	tree	1
long-tailed tit	10	invertebrate	tree	2
long-tailed tit	10	invertebrate	unidentified	1
long-tailed tit	10	fleshy fruit	tree	3
long-tailed tit	11	unidentified	tree	12
long-tailed tit	11	unidentified	tree trunk	1
long-tailed tit	11	seed	bush	1
long-tailed tit	11	seed	tree	2
long-tailed tit	11	invertebrate	tree	1
long-tailed tit	11	fleshy fruit	tree	3
long-tailed tit	12	unidentified	tree	25
long-tailed tit	12	unidentified	unidentified	1
long-tailed tit	12	seed	tall herb	1
long-tailed tit	12	leaf and bud	tree	1
long-tailed tit	12	invertebrate	tree	3
long-tailed tit	12	fleshy fruit	tree	1
azure-winged magpie	1	bird	ground	1
azure-winged magpie	1	unidentified	ground	1
azure-winged magpie	1	unidentified	tree trunk	1
azure-winged magpie	1	invertebrate	tree	1
azure-winged magpie	1	invertebrate	unidentified	1
azure-winged magpie	1	fleshy fruit	tree	11
azure-winged magpie	2	flower	tree	1
azure-winged magpie	2	unidentified	tree	1
azure-winged magpie	2	unidentified	ground	2
azure-winged magpie	2	unidentified	unidentified	2
azure-winged magpie	2	seed	tree	1
azure-winged magpie	2	man-made food	ground	1
azure-winged magpie	2	fleshy fruit	tree	5
azure-winged magpie	3	flower	tree	1
azure-winged magpie	3	unidentified	tree	2
azure-winged magpie	3	unidentified	ground	2
azure-winged magpie	3	man-made food	ground	1
azure-winged magpie	4	unidentified	tree	1
azure-winged magpie	4	unidentified	ground	3
azure-winged magpie	4	leaf and bud	tree	1
azure-winged magpie	4	invertebrate	tree	2
azure-winged magpie	5	seed	tree	1
azure-winged magpie	5	leaf and bud	tree	1
azure-winged magpie	5	fleshy fruit	tree	2
azure-winged magpie	6	unidentified	ground	1
azure-winged magpie	6	invertebrate	tree	1
azure-winged magpie	6	invertebrate	unidentified	1
azure-winged magpie	6	fleshy fruit	tree	5
azure-winged magpie	7	unidentified	ground	1
azure-winged magpie	7	unidentified	unidentified	1
azure-winged magpie	7	invertebrate	tree	1
azure-winged magpie	7	invertebrate	ground	1
azure-winged magpie	7	invertebrate	unidentified	2
azure-winged magpie	7	fleshy fruit	tree	1
azure-winged magpie	8	unidentified	tree	1
azure-winged magpie	8	invertebrate	tree	3
azure-winged magpie	8	invertebrate	unidentified	1
azure-winged magpie	8	fleshy fruit	tree	3
azure-winged magpie	9	unidentified	tree	3
azure-winged magpie	9	unidentified	ground	2
azure-winged magpie	9	invertebrate	tree	1
azure-winged magpie	9	fleshy fruit	tree	6
azure-winged magpie	10	unidentified	bush	1
azure-winged magpie	10	unidentified	tree	3
azure-winged magpie	10	unidentified	ground	1
azure-winged magpie	10	seed	tree	1
azure-winged magpie	10	invertebrate	unidentified	1
azure-winged magpie	10	fleshy fruit	tree	2
azure-winged magpie	11	fleshy fruit	tree	13
azure-winged magpie	12	unidentified	tree	3
azure-winged magpie	12	unidentified	ground	2
azure-winged magpie	12	seed	tree	2
azure-winged magpie	12	seed	ground	1
azure-winged magpie	12	invertebrate	ground	1
azure-winged magpie	12	fleshy fruit	tree	17

## Sheet: Bayeasian modeling result
Model-aided observation proportions (MOPs, shown as percentage) with 95% credible intervals for the 15 bird species.
Bird	month	seed	invertebrate	fleshy fruit	flower	leaf and bud	man-made food	fish	bird	amphibian and reptile	mammal
brown-eared bulbul	1	4.1 (2.5-6.6)	3.0 (1.0-5.6)	52.3 (45.7-59.4)	16.8 (11.2-22.3)	21.8 (16.2-27.4)	2.0 (1.0-3.6)	0.0 (0.0-0.5)	0.0 (0.0-0.5)	0.0 (0.0-0.5)	0.0 (0.0-0.5)
	2	4.7 (2.9-7.1)	1.8 (0.0-4.1)	37.1 (30.6-44.1)	27.6 (21.8-34.1)	26.5 (21.8-32.9)	2.4 (1.2-4.1)	0.0 (0.0-0.6)	0.0 (0.0-0.6)	0.0 (0.0-0.6)	0.0 (0.0-0.6)
	3	3.3 (2.0-6.0)	1.3 (0.0-3.3)	21.2 (14.6-27.8)	47.0 (40.4-54.3)	25.2 (19.9-31.1)	2.0 (0.7-3.3)	0.0 (0.0-0.7)	0.0 (0.0-0.7)	0.0 (0.0-0.7)	0.0 (0.0-0.7)
	4	2.8 (0.0-4.6)	7.3 (3.7-12.8)	23.9 (16.5-32.1)	49.5 (41.3-57.8)	14.7 (8.3-21.1)	1.8 (0.9-3.7)	0.0 (0.0-0.9)	0.0 (0.0-0.9)	0.0 (0.0-0.9)	0.0 (0.0-0.9)
	5	2.0 (0.0-8.2)	26.5 (16.3-40.8)	42.9 (26.5-59.2)	18.4 (6.1-34.7)	8.2 (2.0-16.3)	2.0 (0.0-6.1)	0.0 (0.0-2.0)	0.0 (0.0-2.0)	0.0 (0.0-2.0)	0.0 (0.0-2.0)
	6	5.0 (0.0-10.0)	25.0 (10.0-40.0)	55.0 (37.5-75.0)	5.0 (0.0-17.5)	7.5 (2.5-17.5)	2.5 (0.0-5.0)	0.0 (0.0-2.5)	0.0 (0.0-2.5)	0.0 (0.0-2.5)	0.0 (0.0-2.5)
	7	5.6 (0.0-13.9)	50.0 (33.3-69.4)	30.6 (13.9-47.2)	8.3 (2.8-19.4)	2.8 (0.0-11.1)	2.8 (0.0-5.6)	0.0 (0.0-2.8)	0.0 (0.0-2.8)	0.0 (0.0-2.8)	0.0 (0.0-2.8)
	8	8.1 (2.7-16.2)	59.5 (40.5-81.1)	21.6 (8.1-37.8)	5.4 (0.0-13.5)	2.7 (0.0-10.8)	2.7 (0.0-5.4)	0.0 (0.0-2.7)	0.0 (0.0-2.7)	0.0 (0.0-2.7)	0.0 (0.0-2.7)
	9	7.9 (0.0-13.2)	31.6 (18.4-47.4)	50.0 (31.6-71.1)	5.3 (0.0-15.8)	2.6 (0.0-10.5)	2.6 (0.0-5.3)	0.0 (0.0-2.6)	0.0 (0.0-2.6)	0.0 (0.0-2.6)	0.0 (0.0-2.6)
	10	7.8 (2.0-13.7)	9.8 (2.0-17.6)	72.5 (54.9-94.1)	3.9 (0.0-9.8)	3.9 (0.0-9.8)	2.0 (0.0-3.9)	0.0 (0.0-2.0)	0.0 (0.0-2.0)	0.0 (0.0-2.0)	0.0 (0.0-2.0)
	11	5.7 (2.3-10.2)	4.5 (1.1-9.1)	79.5 (67.0-94.3)	4.5 (1.1-10.2)	4.5 (1.1-10.2)	1.1 (0.0-2.3)	0.0 (0.0-1.1)	0.0 (0.0-1.1)	0.0 (0.0-1.1)	0.0 (0.0-1.1)
	12	5.5 (3.1-9.4)	2.3 (0.8-5.5)	75.8 (65.6-87.5)	8.6 (4.7-14.1)	7.0 (3.1-11.7)	0.8 (0.0-1.6)	0.0 (0.0-0.8)	0.0 (0.0-0.8)	0.0 (0.0-0.8)	0.0 (0.0-0.8)
Eurasian tree sparrow	1	53.5 (40.4-67.7)	25.3 (15.2-36.4)	10.1 (5.1-18.2)	3.0 (0.0-8.1)	2.0 (1.0-3.0)	6.1 (3.0-12.1)	0.0 (0.0-1.0)	0.0 (0.0-1.0)	0.0 (0.0-1.0)	0.0 (0.0-1.0)
	2	50.0 (35.5-64.5)	27.6 (15.8-39.5)	9.2 (2.6-17.1)	3.9 (0.0-9.2)	1.3 (0.0-3.9)	7.9 (3.9-14.5)	0.0 (0.0-1.3)	0.0 (0.0-1.3)	0.0 (0.0-1.3)	0.0 (0.0-1.3)
	3	40.3 (24.2-56.5)	30.6 (16.1-45.2)	8.1 (1.6-17.7)	9.7 (4.8-17.7)	1.6 (1.6-4.8)	9.7 (4.8-16.1)	0.0 (0.0-1.6)	0.0 (0.0-1.6)	0.0 (0.0-1.6)	0.0 (0.0-1.6)
	4	33.8 (21.5-47.7)	33.8 (20.0-47.7)	10.8 (3.1-18.5)	12.3 (7.7-21.5)	1.5 (1.5-4.6)	7.7 (4.6-13.8)	0.0 (0.0-1.5)	0.0 (0.0-1.5)	0.0 (0.0-1.5)	0.0 (0.0-1.5)
	5	29.3 (18.7-41.3)	41.3 (30.7-53.3)	16.0 (9.3-25.3)	5.3 (0.0-9.3)	1.3 (0.0-2.7)	6.7 (4.0-12.0)	0.0 (0.0-1.3)	0.0 (0.0-1.3)	0.0 (0.0-1.3)	0.0 (0.0-1.3)
	6	28.4 (16.2-40.5)	40.5 (29.7-52.7)	18.9 (10.8-28.4)	2.7 (0.0-6.8)	1.4 (0.0-2.7)	8.1 (4.1-12.2)	0.0 (0.0-1.4)	0.0 (0.0-1.4)	0.0 (0.0-1.4)	0.0 (0.0-1.4)
	7	31.9 (18.8-46.4)	44.9 (33.3-58.0)	11.6 (4.3-20.3)	2.9 (0.0-7.2)	1.4 (0.0-2.9)	7.2 (4.3-13.0)	0.0 (0.0-1.4)	0.0 (0.0-1.4)	0.0 (0.0-1.4)	0.0 (0.0-1.4)
	8	47.9 (34.2-63.0)	32.9 (23.3-43.8)	6.8 (1.4-15.1)	4.1 (1.4-8.2)	1.4 (0.0-2.7)	6.8 (4.1-12.3)	0.0 (0.0-1.4)	0.0 (0.0-1.4)	0.0 (0.0-1.4)	0.0 (0.0-1.4)
	9	56.2 (44.9-68.5)	23.6 (14.6-31.5)	7.9 (3.4-13.5)	5.6 (2.2-10.1)	1.1 (0.0-2.2)	5.6 (2.2-10.1)	0.0 (0.0-1.1)	0.0 (0.0-1.1)	0.0 (0.0-1.1)	0.0 (0.0-1.1)
	10	64.8 (53.4-77.3)	15.9 (8.0-25.0)	9.1 (3.4-14.8)	3.4 (0.0-6.8)	1.1 (0.0-2.3)	5.7 (2.3-10.2)	0.0 (0.0-1.1)	0.0 (0.0-1.1)	0.0 (0.0-1.1)	0.0 (0.0-1.1)
	11	65.2 (53.3-78.3)	14.1 (6.5-22.8)	12.0 (6.5-18.5)	2.2 (0.0-5.4)	1.1 (0.0-2.2)	5.4 (2.2-9.8)	0.0 (0.0-1.1)	0.0 (0.0-1.1)	0.0 (0.0-1.1)	0.0 (0.0-1.1)
	12	61.1 (46.7-76.7)	16.7 (8.9-26.7)	13.3 (6.7-22.2)	2.2 (0.0-6.7)	1.1 (0.0-2.2)	5.6 (2.2-10.0)	0.0 (0.0-1.1)	0.0 (0.0-1.1)	0.0 (0.0-1.1)	0.0 (0.0-1.1)
white-cheeked starling	1	6.0 (2.0-12.0)	54.0 (41.0-69.0)	29.0 (20.0-40.0)	1.0 (0.0-2.0)	3.0 (1.0-7.0)	5.0 (2.0-12.0)	1.0 (0.0-4.0)	0.0 (0.0-1.0)	1.0 (0.0-2.0)	0.0 (0.0-1.0)
	2	7.1 (2.4-12.9)	63.5 (49.4-78.8)	16.5 (7.1-29.4)	1.2 (0.0-2.4)	3.5 (1.2-7.1)	5.9 (2.4-12.9)	1.2 (0.0-3.5)	0.0 (0.0-1.2)	1.2 (0.0-2.4)	0.0 (0.0-1.2)
	3	6.8 (2.7-13.5)	68.9 (52.7-85.1)	10.8 (2.7-23.0)	1.4 (0.0-2.7)	2.7 (1.4-6.8)	6.8 (2.7-13.5)	1.4 (0.0-4.1)	0.0 (0.0-1.4)	1.4 (0.0-2.7)	0.0 (0.0-1.4)
	4	7.1 (2.9-12.9)	70.0 (52.9-87.1)	10.0 (1.4-21.4)	1.4 (0.0-2.9)	2.9 (0.0-7.1)	5.7 (1.4-12.9)	1.4 (0.0-4.3)	0.0 (0.0-1.4)	1.4 (0.0-2.9)	0.0 (0.0-1.4)
	5	4.7 (2.3-10.5)	66.3 (52.3-80.2)	18.6 (9.3-29.1)	1.2 (0.0-2.3)	2.3 (1.2-5.8)	4.7 (1.2-10.5)	1.2 (0.0-3.5)	0.0 (0.0-1.2)	1.2 (0.0-2.3)	0.0 (0.0-1.2)
	6	4.4 (1.1-8.9)	54.4 (42.2-67.8)	31.1 (22.2-41.1)	1.1 (0.0-2.2)	2.2 (0.0-4.4)	4.4 (1.1-8.9)	1.1 (0.0-3.3)	0.0 (0.0-1.1)	1.1 (0.0-1.1)	0.0 (0.0-1.1)
	7	6.2 (1.6-10.9)	56.2 (40.6-73.4)	26.6 (15.6-40.6)	1.6 (0.0-3.1)	3.1 (0.0-6.2)	4.7 (1.6-10.9)	1.6 (0.0-3.1)	0.0 (0.0-1.6)	0.0 (0.0-1.6)	0.0 (0.0-1.6)
	8	5.9 (2.0-11.8)	49.0 (31.4-66.7)	31.4 (17.6-47.1)	2.0 (0.0-3.9)	3.9 (0.0-7.8)	5.9 (0.0-11.8)	2.0 (0.0-3.9)	0.0 (0.0-2.0)	0.0 (0.0-2.0)	0.0 (0.0-2.0)
	9	6.2 (2.1-12.5)	45.8 (29.2-64.6)	37.5 (22.9-54.2)	2.1 (0.0-2.1)	2.1 (0.0-6.2)	4.2 (0.0-12.5)	2.1 (0.0-4.2)	0.0 (0.0-2.1)	0.0 (0.0-2.1)	0.0 (0.0-2.1)
	10	8.1 (2.7-16.2)	40.5 (21.6-62.2)	37.8 (21.6-56.8)	2.7 (0.0-2.7)	2.7 (0.0-8.1)	5.4 (0.0-13.5)	2.7 (0.0-5.4)	0.0 (0.0-2.7)	0.0 (0.0-2.7)	0.0 (0.0-2.7)
	11	7.0 (2.3-14.0)	39.5 (23.3-58.1)	41.9 (25.6-60.5)	2.3 (0.0-2.3)	2.3 (0.0-7.0)	4.7 (0.0-11.6)	2.3 (0.0-4.7)	0.0 (0.0-2.3)	0.0 (0.0-2.3)	0.0 (0.0-2.3)
	12	5.6 (1.9-11.1)	38.9 (22.2-55.6)	46.3 (31.5-63.0)	1.9 (0.0-1.9)	1.9 (0.0-5.6)	3.7 (0.0-11.1)	1.9 (0.0-3.7)	0.0 (0.0-1.9)	0.0 (0.0-1.9)	0.0 (0.0-1.9)
Japanese white-eye	1	3.1 (1.6-6.2)	9.3 (5.4-14.0)	46.5 (38.0-55.0)	40.3 (30.2-51.2)	0.8 (0.0-1.6)	0.0 (0.0-0.8)	0.0 (0.0-0.8)	0.0 (0.0-0.8)	0.0 (0.0-0.8)	0.0 (0.0-0.8)
	2	3.1 (1.0-6.1)	12.2 (7.1-17.3)	28.6 (18.4-39.8)	55.1 (43.9-68.4)	1.0 (0.0-3.1)	0.0 (0.0-1.0)	0.0 (0.0-1.0)	0.0 (0.0-1.0)	0.0 (0.0-1.0)	0.0 (0.0-1.0)
	3	2.2 (0.0-5.6)	10.1 (5.6-15.7)	15.7 (7.9-24.7)	70.8 (60.7-83.1)	1.1 (0.0-2.2)	0.0 (0.0-1.1)	0.0 (0.0-1.1)	0.0 (0.0-1.1)	0.0 (0.0-1.1)	0.0 (0.0-1.1)
	4	3.2 (0.0-6.5)	16.1 (9.7-22.6)	12.9 (4.8-22.6)	66.1 (51.6-82.3)	1.6 (0.0-3.2)	0.0 (0.0-1.6)	0.0 (0.0-1.6)	0.0 (0.0-1.6)	0.0 (0.0-1.6)	0.0 (0.0-1.6)
	5	6.5 (0.0-9.7)	32.3 (22.6-51.6)	32.3 (16.1-54.8)	25.8 (6.5-51.6)	3.2 (0.0-6.5)	0.0 (0.0-3.2)	0.0 (0.0-3.2)	0.0 (0.0-3.2)	0.0 (0.0-3.2)	0.0 (0.0-3.2)
	6	3.4 (0.0-10.3)	27.6 (13.8-41.4)	48.3 (31.0-72.4)	17.2 (3.4-34.5)	3.4 (0.0-6.9)	0.0 (0.0-3.4)	0.0 (0.0-3.4)	0.0 (0.0-3.4)	0.0 (0.0-3.4)	0.0 (0.0-3.4)
	7	5.9 (0.0-17.6)	41.2 (23.5-64.7)	29.4 (5.9-64.7)	17.6 (0.0-41.2)	5.9 (0.0-11.8)	0.0 (0.0-5.9)	0.0 (0.0-5.9)	0.0 (0.0-5.9)	0.0 (0.0-5.9)	0.0 (0.0-5.9)
	8	5.9 (0.0-17.6)	29.4 (5.9-52.9)	47.1 (17.6-82.4)	11.8 (0.0-35.3)	5.9 (0.0-5.9)	0.0 (0.0-5.9)	0.0 (0.0-5.9)	0.0 (0.0-5.9)	0.0 (0.0-5.9)	0.0 (0.0-5.9)
	9	6.2 (0.0-12.5)	15.6 (3.1-25.0)	59.4 (34.4-84.4)	15.6 (3.1-34.4)	3.1 (0.0-3.1)	0.0 (0.0-3.1)	0.0 (0.0-3.1)	0.0 (0.0-3.1)	0.0 (0.0-3.1)	0.0 (0.0-3.1)
	10	4.7 (1.6-7.8)	10.9 (6.2-17.2)	65.6 (50.0-81.2)	17.2 (7.8-28.1)	1.6 (0.0-1.6)	0.0 (0.0-1.6)	0.0 (0.0-1.6)	0.0 (0.0-1.6)	0.0 (0.0-1.6)	0.0 (0.0-1.6)
	11	3.7 (1.2-7.3)	6.1 (2.4-11.0)	70.7 (57.3-84.1)	18.3 (9.8-29.3)	1.2 (0.0-1.2)	0.0 (0.0-1.2)	0.0 (0.0-1.2)	0.0 (0.0-1.2)	0.0 (0.0-1.2)	0.0 (0.0-1.2)
	12	4.1 (2.0-7.1)	5.1 (2.0-10.2)	67.3 (54.1-80.6)	22.4 (15.3-31.6)	1.0 (0.0-2.0)	0.0 (0.0-1.0)	0.0 (0.0-1.0)	0.0 (0.0-1.0)	0.0 (0.0-1.0)	0.0 (0.0-1.0)
Japanese pigmy woodpecker	1	0.9 (0.0-3.6)	70.9 (56.4-85.5)	27.3 (16.4-39.1)	0.9 (0.0-2.7)	0.0 (0.0-0.9)	0.0 (0.0-0.9)	0.0 (0.0-0.9)	0.0 (0.0-0.9)	0.0 (0.0-0.9)	0.0 (0.0-0.9)
	2	1.1 (0.0-3.2)	72.3 (57.4-87.2)	25.5 (14.9-38.3)	1.1 (0.0-3.2)	0.0 (0.0-1.1)	0.0 (0.0-1.1)	0.0 (0.0-1.1)	0.0 (0.0-1.1)	0.0 (0.0-1.1)	0.0 (0.0-1.1)
	3	1.2 (0.0-3.5)	72.9 (57.6-88.2)	24.7 (14.1-37.6)	1.2 (0.0-3.5)	0.0 (0.0-1.2)	0.0 (0.0-1.2)	0.0 (0.0-1.2)	0.0 (0.0-1.2)	0.0 (0.0-1.2)	0.0 (0.0-1.2)
	4	1.4 (0.0-4.1)	75.3 (57.5-91.8)	21.9 (11.0-35.6)	1.4 (0.0-2.7)	0.0 (0.0-1.4)	0.0 (0.0-1.4)	0.0 (0.0-1.4)	0.0 (0.0-1.4)	0.0 (0.0-1.4)	0.0 (0.0-1.4)
	5	1.7 (0.0-3.4)	75.9 (56.9-94.8)	20.7 (8.6-34.5)	1.7 (0.0-3.4)	0.0 (0.0-1.7)	0.0 (0.0-1.7)	0.0 (0.0-1.7)	0.0 (0.0-1.7)	0.0 (0.0-1.7)	0.0 (0.0-1.7)
	6	2.3 (0.0-4.5)	72.7 (52.3-95.5)	22.7 (9.1-38.6)	2.3 (0.0-4.5)	0.0 (0.0-2.3)	0.0 (0.0-2.3)	0.0 (0.0-2.3)	0.0 (0.0-2.3)	0.0 (0.0-2.3)	0.0 (0.0-2.3)
	7	3.6 (0.0-7.1)	67.9 (39.3-100.0)	25.0 (7.1-46.4)	3.6 (0.0-7.1)	0.0 (0.0-3.6)	0.0 (0.0-3.6)	0.0 (0.0-3.6)	0.0 (0.0-3.6)	0.0 (0.0-3.6)	0.0 (0.0-3.6)
	8	5.3 (0.0-10.5)	63.2 (31.6-105.3)	26.3 (5.3-57.9)	5.3 (0.0-5.3)	0.0 (0.0-5.3)	0.0 (0.0-5.3)	0.0 (0.0-5.3)	0.0 (0.0-5.3)	0.0 (0.0-5.3)	0.0 (0.0-5.3)
	9	2.9 (0.0-5.9)	64.7 (41.2-91.2)	29.4 (11.8-50.0)	2.9 (0.0-5.9)	0.0 (0.0-2.9)	0.0 (0.0-2.9)	0.0 (0.0-2.9)	0.0 (0.0-2.9)	0.0 (0.0-2.9)	0.0 (0.0-2.9)
	10	1.8 (0.0-5.4)	67.9 (50.0-85.7)	28.6 (16.1-44.6)	1.8 (0.0-3.6)	0.0 (0.0-1.8)	0.0 (0.0-1.8)	0.0 (0.0-1.8)	0.0 (0.0-1.8)	0.0 (0.0-1.8)	0.0 (0.0-1.8)
	11	1.6 (0.0-4.8)	65.1 (46.0-82.5)	31.7 (19.0-47.6)	1.6 (0.0-3.2)	0.0 (0.0-1.6)	0.0 (0.0-1.6)	0.0 (0.0-1.6)	0.0 (0.0-1.6)	0.0 (0.0-1.6)	0.0 (0.0-1.6)
	12	1.3 (0.0-3.9)	64.9 (49.4-83.1)	32.5 (19.5-48.1)	1.3 (0.0-2.6)	0.0 (0.0-1.3)	0.0 (0.0-1.3)	0.0 (0.0-1.3)	0.0 (0.0-1.3)	0.0 (0.0-1.3)	0.0 (0.0-1.3)
great tit	1	32.3 (21.5-45.2)	46.2 (33.3-60.2)	15.1 (8.6-24.7)	5.4 (2.2-10.8)	1.1 (0.0-4.3)	0.0 (0.0-1.1)	0.0 (0.0-1.1)	0.0 (0.0-1.1)	0.0 (0.0-1.1)	0.0 (0.0-1.1)
	2	30.8 (20.5-43.6)	47.4 (33.3-61.5)	14.1 (7.7-23.1)	6.4 (2.6-10.3)	1.3 (0.0-5.1)	0.0 (0.0-1.3)	0.0 (0.0-1.3)	0.0 (0.0-1.3)	0.0 (0.0-1.3)	0.0 (0.0-1.3)
	3	26.8 (16.9-39.4)	52.1 (38.0-66.2)	12.7 (5.6-21.1)	7.0 (2.8-11.3)	1.4 (0.0-4.2)	0.0 (0.0-1.4)	0.0 (0.0-1.4)	0.0 (0.0-1.4)	0.0 (0.0-1.4)	0.0 (0.0-1.4)
	4	13.6 (2.3-27.3)	65.9 (47.7-86.4)	9.1 (0.0-20.5)	9.1 (4.5-18.2)	2.3 (0.0-6.8)	0.0 (0.0-2.3)	0.0 (0.0-2.3)	0.0 (0.0-2.3)	0.0 (0.0-2.3)	0.0 (0.0-2.3)
	5	12.5 (4.2-25.0)	70.8 (56.2-91.7)	8.3 (2.1-18.8)	6.2 (2.1-12.5)	2.1 (0.0-6.2)	0.0 (0.0-2.1)	0.0 (0.0-2.1)	0.0 (0.0-2.1)	0.0 (0.0-2.1)	0.0 (0.0-2.1)
	6	10.5 (2.6-23.7)	71.1 (50.0-92.1)	10.5 (2.6-21.1)	5.3 (0.0-13.2)	2.6 (0.0-5.3)	0.0 (0.0-2.6)	0.0 (0.0-2.6)	0.0 (0.0-2.6)	0.0 (0.0-2.6)	0.0 (0.0-2.6)
	7	11.1 (0.0-29.6)	66.7 (37.0-96.3)	11.1 (0.0-25.9)	7.4 (0.0-14.8)	3.7 (0.0-7.4)	0.0 (0.0-3.7)	0.0 (0.0-3.7)	0.0 (0.0-3.7)	0.0 (0.0-3.7)	0.0 (0.0-3.7)
	8	16.7 (3.3-36.7)	60.0 (33.3-86.7)	13.3 (3.3-30.0)	6.7 (0.0-13.3)	3.3 (0.0-6.7)	0.0 (0.0-3.3)	0.0 (0.0-3.3)	0.0 (0.0-3.3)	0.0 (0.0-3.3)	0.0 (0.0-3.3)
	9	18.4 (5.3-34.2)	55.3 (39.5-78.9)	18.4 (7.9-34.2)	5.3 (0.0-10.5)	2.6 (0.0-5.3)	0.0 (0.0-2.6)	0.0 (0.0-2.6)	0.0 (0.0-2.6)	0.0 (0.0-2.6)	0.0 (0.0-2.6)
	10	23.5 (9.8-37.3)	47.1 (33.3-62.7)	23.5 (13.7-35.3)	3.9 (0.0-9.8)	2.0 (0.0-3.9)	0.0 (0.0-2.0)	0.0 (0.0-2.0)	0.0 (0.0-2.0)	0.0 (0.0-2.0)	0.0 (0.0-2.0)
	11	35.0 (23.3-50.0)	38.3 (25.0-53.3)	21.7 (13.3-33.3)	3.3 (0.0-8.3)	1.7 (0.0-5.0)	0.0 (0.0-1.7)	0.0 (0.0-1.7)	0.0 (0.0-1.7)	0.0 (0.0-1.7)	0.0 (0.0-1.7)
	12	39.5 (26.3-53.9)	36.8 (23.7-51.3)	18.4 (10.5-30.3)	3.9 (0.0-7.9)	1.3 (0.0-3.9)	0.0 (0.0-1.3)	0.0 (0.0-1.3)	0.0 (0.0-1.3)	0.0 (0.0-1.3)	0.0 (0.0-1.3)
Oriental turtle dove	1	81.7 (64.6-100.0)	1.2 (0.0-2.4)	14.6 (6.1-26.8)	0.0 (0.0-1.2)	1.2 (0.0-3.7)	1.2 (0.0-2.4)	0.0 (0.0-1.2)	0.0 (0.0-1.2)	0.0 (0.0-1.2)	0.0 (0.0-1.2)
	2	81.7 (64.8-100.0)	1.4 (0.0-2.8)	14.1 (5.6-25.4)	0.0 (0.0-1.4)	1.4 (0.0-2.8)	1.4 (0.0-2.8)	0.0 (0.0-1.4)	0.0 (0.0-1.4)	0.0 (0.0-1.4)	0.0 (0.0-1.4)
	3	83.1 (64.4-103.4)	1.7 (0.0-3.4)	13.6 (3.4-25.4)	0.0 (0.0-1.7)	1.7 (0.0-3.4)	0.0 (0.0-1.7)	0.0 (0.0-1.7)	0.0 (0.0-1.7)	0.0 (0.0-1.7)	0.0 (0.0-1.7)
	4	83.0 (62.3-101.9)	1.9 (0.0-3.8)	13.2 (3.8-26.4)	0.0 (0.0-1.9)	1.9 (0.0-3.8)	0.0 (0.0-1.9)	0.0 (0.0-1.9)	0.0 (0.0-1.9)	0.0 (0.0-1.9)	0.0 (0.0-1.9)
	5	77.6 (57.1-95.9)	2.0 (0.0-4.1)	18.4 (8.2-30.6)	0.0 (0.0-2.0)	2.0 (0.0-4.1)	0.0 (0.0-2.0)	0.0 (0.0-2.0)	0.0 (0.0-2.0)	0.0 (0.0-2.0)	0.0 (0.0-2.0)
	6	66.7 (40.0-96.7)	3.3 (0.0-6.7)	26.7 (13.3-43.3)	0.0 (0.0-3.3)	3.3 (0.0-6.7)	0.0 (0.0-3.3)	0.0 (0.0-3.3)	0.0 (0.0-3.3)	0.0 (0.0-3.3)	0.0 (0.0-3.3)
	7	66.7 (41.7-100.0)	4.2 (0.0-8.3)	20.8 (4.2-41.7)	0.0 (0.0-4.2)	4.2 (0.0-8.3)	4.2 (0.0-4.2)	0.0 (0.0-4.2)	0.0 (0.0-4.2)	0.0 (0.0-4.2)	0.0 (0.0-4.2)
	8	64.7 (29.4-111.8)	5.9 (0.0-11.8)	23.5 (5.9-52.9)	0.0 (0.0-5.9)	5.9 (0.0-11.8)	0.0 (0.0-5.9)	0.0 (0.0-5.9)	0.0 (0.0-5.9)	0.0 (0.0-5.9)	0.0 (0.0-5.9)
	9	70.6 (47.1-94.1)	2.9 (0.0-5.9)	23.5 (11.8-41.2)	0.0 (0.0-2.9)	2.9 (0.0-5.9)	0.0 (0.0-2.9)	0.0 (0.0-2.9)	0.0 (0.0-2.9)	0.0 (0.0-2.9)	0.0 (0.0-2.9)
	10	61.0 (41.5-82.9)	2.4 (0.0-4.9)	34.1 (22.0-48.8)	0.0 (0.0-2.4)	2.4 (0.0-4.9)	0.0 (0.0-2.4)	0.0 (0.0-2.4)	0.0 (0.0-2.4)	0.0 (0.0-2.4)	0.0 (0.0-2.4)
	11	60.8 (43.1-78.4)	2.0 (0.0-3.9)	33.3 (21.6-47.1)	0.0 (0.0-2.0)	2.0 (0.0-3.9)	2.0 (0.0-2.0)	0.0 (0.0-2.0)	0.0 (0.0-2.0)	0.0 (0.0-2.0)	0.0 (0.0-2.0)
	12	66.1 (48.4-83.9)	1.6 (0.0-3.2)	29.0 (17.7-41.9)	0.0 (0.0-1.6)	1.6 (0.0-3.2)	1.6 (0.0-3.2)	0.0 (0.0-1.6)	0.0 (0.0-1.6)	0.0 (0.0-1.6)	0.0 (0.0-1.6)
carrion crow	1	11.4 (4.5-20.5)	18.2 (11.4-27.3)	9.1 (2.3-18.2)	0.0 (0.0-2.3)	0.0 (0.0-2.3)	29.5 (18.2-47.7)	15.9 (9.1-25.0)	9.1 (2.3-18.2)	4.5 (0.0-11.4)	2.3 (0.0-6.8)
	2	9.5 (4.8-19.0)	19.0 (11.9-26.2)	9.5 (2.4-16.7)	0.0 (0.0-2.4)	0.0 (0.0-2.4)	28.6 (19.0-42.9)	16.7 (9.5-26.2)	9.5 (4.8-19.0)	4.8 (2.4-11.9)	2.4 (0.0-7.1)
	3	10.0 (2.5-17.5)	17.5 (10.0-27.5)	5.0 (0.0-12.5)	0.0 (0.0-2.5)	0.0 (0.0-2.5)	27.5 (17.5-40.0)	17.5 (10.0-27.5)	12.5 (5.0-20.0)	7.5 (2.5-12.5)	2.5 (0.0-7.5)
	4	9.8 (2.4-14.6)	17.1 (12.2-26.8)	4.9 (0.0-12.2)	0.0 (0.0-2.4)	0.0 (0.0-2.4)	26.8 (17.1-41.5)	17.1 (12.2-26.8)	12.2 (7.3-22.0)	7.3 (2.4-12.2)	4.9 (2.4-7.3)
	5	9.5 (4.8-16.7)	19.0 (11.9-26.2)	7.1 (2.4-14.3)	0.0 (0.0-2.4)	0.0 (0.0-2.4)	23.8 (14.3-38.1)	16.7 (11.9-26.2)	11.9 (7.1-19.0)	7.1 (2.4-11.9)	4.8 (2.4-7.1)
	6	8.6 (2.9-17.1)	20.0 (14.3-31.4)	5.7 (0.0-14.3)	0.0 (0.0-2.9)	0.0 (0.0-2.9)	22.9 (11.4-37.1)	20.0 (11.4-28.6)	11.4 (5.7-20.0)	8.6 (2.9-14.3)	2.9 (2.9-8.6)
	7	9.4 (0.0-18.8)	21.9 (15.6-34.4)	9.4 (0.0-18.8)	0.0 (0.0-3.1)	0.0 (0.0-3.1)	21.9 (6.2-34.4)	18.8 (9.4-28.1)	9.4 (3.1-18.8)	6.2 (3.1-12.5)	3.1 (0.0-9.4)
	8	11.1 (5.6-19.4)	19.4 (13.9-27.8)	13.9 (5.6-22.2)	0.0 (0.0-2.8)	0.0 (0.0-2.8)	22.2 (11.1-30.6)	16.7 (8.3-25.0)	8.3 (2.8-16.7)	5.6 (2.8-11.1)	2.8 (0.0-5.6)
	9	11.1 (5.6-19.4)	19.4 (13.9-27.8)	16.7 (8.3-25.0)	0.0 (0.0-2.8)	0.0 (0.0-2.8)	19.4 (8.3-30.6)	16.7 (11.1-25.0)	8.3 (2.8-13.9)	5.6 (0.0-11.1)	2.8 (0.0-8.3)
	10	13.2 (7.9-21.1)	18.4 (10.5-26.3)	18.4 (10.5-26.3)	0.0 (0.0-2.6)	0.0 (0.0-2.6)	18.4 (5.3-28.9)	15.8 (7.9-23.7)	7.9 (0.0-13.2)	5.3 (0.0-7.9)	2.6 (0.0-7.9)
	11	14.6 (7.3-24.4)	17.1 (9.8-24.4)	19.5 (12.2-29.3)	0.0 (0.0-2.4)	0.0 (0.0-2.4)	19.5 (9.8-29.3)	14.6 (7.3-22.0)	7.3 (2.4-14.6)	4.9 (0.0-9.8)	2.4 (0.0-7.3)
	12	16.3 (9.3-25.6)	16.3 (9.3-23.3)	20.9 (11.6-32.6)	0.0 (0.0-2.3)	0.0 (0.0-2.3)	18.6 (9.3-30.2)	14.0 (7.0-23.3)	7.0 (2.3-14.0)	4.7 (0.0-9.3)	2.3 (0.0-7.0)
grey-capped greenfinch	1	83.3 (65.2-103.0)	1.5 (0.0-4.5)	7.6 (3.0-13.6)	3.0 (0.0-7.6)	4.5 (1.5-9.1)	0.0 (0.0-1.5)	0.0 (0.0-1.5)	0.0 (0.0-1.5)	0.0 (0.0-1.5)	0.0 (0.0-1.5)
	2	82.0 (65.6-100.0)	1.6 (0.0-4.9)	6.6 (3.3-14.8)	4.9 (1.6-8.2)	4.9 (1.6-9.8)	0.0 (0.0-1.6)	0.0 (0.0-1.6)	0.0 (0.0-1.6)	0.0 (0.0-1.6)	0.0 (0.0-1.6)
	3	78.0 (58.0-98.0)	2.0 (0.0-4.0)	8.0 (2.0-14.0)	6.0 (2.0-10.0)	6.0 (2.0-12.0)	0.0 (0.0-2.0)	0.0 (0.0-2.0)	0.0 (0.0-2.0)	0.0 (0.0-2.0)	0.0 (0.0-2.0)
	4	76.1 (54.3-95.7)	2.2 (0.0-4.3)	8.7 (2.2-15.2)	6.5 (2.2-13.0)	6.5 (2.2-13.0)	0.0 (0.0-2.2)	0.0 (0.0-2.2)	0.0 (0.0-2.2)	0.0 (0.0-2.2)	0.0 (0.0-2.2)
	5	77.8 (60.0-97.8)	2.2 (0.0-4.4)	8.9 (4.4-15.6)	6.7 (2.2-11.1)	4.4 (2.2-11.1)	0.0 (0.0-2.2)	0.0 (0.0-2.2)	0.0 (0.0-2.2)	0.0 (0.0-2.2)	0.0 (0.0-2.2)
	6	77.5 (55.0-100.0)	2.5 (0.0-5.0)	10.0 (5.0-17.5)	5.0 (2.5-10.0)	5.0 (2.5-10.0)	0.0 (0.0-2.5)	0.0 (0.0-2.5)	0.0 (0.0-2.5)	0.0 (0.0-2.5)	0.0 (0.0-2.5)
	7	75.0 (50.0-100.0)	3.1 (0.0-6.2)	9.4 (3.1-18.8)	6.2 (0.0-9.4)	6.2 (3.1-12.5)	0.0 (0.0-3.1)	0.0 (0.0-3.1)	0.0 (0.0-3.1)	0.0 (0.0-3.1)	0.0 (0.0-3.1)
	8	75.0 (50.0-108.3)	4.2 (0.0-8.3)	12.5 (0.0-20.8)	4.2 (0.0-12.5)	4.2 (0.0-12.5)	0.0 (0.0-4.2)	0.0 (0.0-4.2)	0.0 (0.0-4.2)	0.0 (0.0-4.2)	0.0 (0.0-4.2)
	9	72.7 (40.9-109.1)	4.5 (0.0-9.1)	13.6 (4.5-22.7)	4.5 (0.0-13.6)	4.5 (0.0-9.1)	0.0 (0.0-4.5)	0.0 (0.0-4.5)	0.0 (0.0-4.5)	0.0 (0.0-4.5)	0.0 (0.0-4.5)
	10	80.0 (57.1-102.9)	2.9 (0.0-5.7)	11.4 (5.7-20.0)	2.9 (0.0-8.6)	2.9 (0.0-8.6)	0.0 (0.0-2.9)	0.0 (0.0-2.9)	0.0 (0.0-2.9)	0.0 (0.0-2.9)	0.0 (0.0-2.9)
	11	80.0 (57.1-102.9)	2.9 (0.0-5.7)	11.4 (5.7-22.9)	2.9 (0.0-8.6)	2.9 (0.0-8.6)	0.0 (0.0-2.9)	0.0 (0.0-2.9)	0.0 (0.0-2.9)	0.0 (0.0-2.9)	0.0 (0.0-2.9)
	12	78.7 (59.6-102.1)	2.1 (0.0-4.3)	12.8 (6.4-21.3)	2.1 (0.0-6.4)	4.3 (0.0-8.5)	0.0 (0.0-2.1)	0.0 (0.0-2.1)	0.0 (0.0-2.1)	0.0 (0.0-2.1)	0.0 (0.0-2.1)
varied tit	1	62.7 (43.1-84.3)	13.7 (5.9-23.5)	11.8 (5.9-21.6)	5.9 (0.0-13.7)	5.9 (2.0-11.8)	0.0 (0.0-2.0)	0.0 (0.0-2.0)	0.0 (0.0-2.0)	0.0 (0.0-2.0)	0.0 (0.0-2.0)
	2	58.1 (37.2-76.7)	14.0 (4.7-25.6)	11.6 (4.7-20.9)	9.3 (2.3-16.3)	7.0 (2.3-11.6)	0.0 (0.0-2.3)	0.0 (0.0-2.3)	0.0 (0.0-2.3)	0.0 (0.0-2.3)	0.0 (0.0-2.3)
	3	53.7 (36.6-73.2)	17.1 (7.3-26.8)	9.8 (4.9-19.5)	12.2 (4.9-22.0)	7.3 (2.4-12.2)	0.0 (0.0-2.4)	0.0 (0.0-2.4)	0.0 (0.0-2.4)	0.0 (0.0-2.4)	0.0 (0.0-2.4)
	4	38.7 (19.4-61.3)	25.8 (16.1-41.9)	9.7 (3.2-19.4)	19.4 (9.7-35.5)	6.5 (3.2-12.9)	0.0 (0.0-3.2)	0.0 (0.0-3.2)	0.0 (0.0-3.2)	0.0 (0.0-3.2)	0.0 (0.0-3.2)
	5	22.7 (4.5-50.0)	45.5 (27.3-68.2)	13.6 (4.5-27.3)	13.6 (0.0-27.3)	4.5 (0.0-13.6)	0.0 (0.0-4.5)	0.0 (0.0-4.5)	0.0 (0.0-4.5)	0.0 (0.0-4.5)	0.0 (0.0-4.5)
	6	30.0 (10.0-60.0)	40.0 (25.0-65.0)	15.0 (5.0-30.0)	10.0 (0.0-20.0)	5.0 (0.0-10.0)	0.0 (0.0-5.0)	0.0 (0.0-5.0)	0.0 (0.0-5.0)	0.0 (0.0-5.0)	0.0 (0.0-5.0)
	7	31.2 (6.2-62.5)	37.5 (18.8-56.2)	18.8 (0.0-31.2)	6.2 (0.0-18.8)	6.2 (0.0-12.5)	0.0 (0.0-6.2)	0.0 (0.0-6.2)	0.0 (0.0-6.2)	0.0 (0.0-6.2)	0.0 (0.0-6.2)
	8	47.1 (17.6-88.2)	23.5 (5.9-41.2)	17.6 (5.9-35.3)	5.9 (0.0-17.6)	5.9 (0.0-11.8)	0.0 (0.0-5.9)	0.0 (0.0-5.9)	0.0 (0.0-5.9)	0.0 (0.0-5.9)	0.0 (0.0-5.9)
	9	73.2 (53.7-92.7)	9.8 (2.4-17.1)	12.2 (4.9-19.5)	2.4 (0.0-9.8)	2.4 (0.0-4.9)	0.0 (0.0-2.4)	0.0 (0.0-2.4)	0.0 (0.0-2.4)	0.0 (0.0-2.4)	0.0 (0.0-2.4)
	10	75.0 (58.9-91.1)	8.9 (3.6-14.3)	10.7 (5.4-17.9)	3.6 (0.0-7.1)	1.8 (0.0-3.6)	0.0 (0.0-1.8)	0.0 (0.0-1.8)	0.0 (0.0-1.8)	0.0 (0.0-1.8)	0.0 (0.0-1.8)
	11	72.1 (51.2-93.0)	7.0 (2.3-16.3)	16.3 (9.3-25.6)	2.3 (0.0-9.3)	2.3 (0.0-4.7)	0.0 (0.0-2.3)	0.0 (0.0-2.3)	0.0 (0.0-2.3)	0.0 (0.0-2.3)	0.0 (0.0-2.3)
	12	69.8 (48.8-95.3)	7.0 (0.0-16.3)	16.3 (9.3-30.2)	4.7 (0.0-11.6)	2.3 (0.0-7.0)	0.0 (0.0-2.3)	0.0 (0.0-2.3)	0.0 (0.0-2.3)	0.0 (0.0-2.3)	0.0 (0.0-2.3)
meadow bunting	1	86.2 (68.8-102.5)	11.2 (5.0-21.2)	1.2 (0.0-2.5)	0.0 (0.0-1.2)	1.2 (0.0-2.5)	0.0 (0.0-1.2)	0.0 (0.0-1.2)	0.0 (0.0-1.2)	0.0 (0.0-1.2)	0.0 (0.0-1.2)
	2	84.5 (69.0-101.4)	12.7 (7.0-22.5)	1.4 (0.0-2.8)	0.0 (0.0-1.4)	1.4 (0.0-2.8)	0.0 (0.0-1.4)	0.0 (0.0-1.4)	0.0 (0.0-1.4)	0.0 (0.0-1.4)	0.0 (0.0-1.4)
	3	81.0 (62.1-100.0)	15.5 (8.6-25.9)	1.7 (0.0-3.4)	0.0 (0.0-1.7)	1.7 (0.0-3.4)	0.0 (0.0-1.7)	0.0 (0.0-1.7)	0.0 (0.0-1.7)	0.0 (0.0-1.7)	0.0 (0.0-1.7)
	4	68.8 (43.8-96.9)	25.0 (12.5-40.6)	3.1 (0.0-6.2)	0.0 (0.0-3.1)	3.1 (0.0-6.2)	0.0 (0.0-3.1)	0.0 (0.0-3.1)	0.0 (0.0-3.1)	0.0 (0.0-3.1)	0.0 (0.0-3.1)
	5	44.4 (16.7-83.3)	44.4 (27.8-66.7)	5.6 (0.0-11.1)	0.0 (0.0-5.6)	5.6 (0.0-5.6)	0.0 (0.0-5.6)	0.0 (0.0-5.6)	0.0 (0.0-5.6)	0.0 (0.0-5.6)	0.0 (0.0-5.6)
	6	52.9 (23.5-88.2)	41.2 (23.5-64.7)	5.9 (0.0-11.8)	0.0 (0.0-5.9)	0.0 (0.0-5.9)	0.0 (0.0-5.9)	0.0 (0.0-5.9)	0.0 (0.0-5.9)	0.0 (0.0-5.9)	0.0 (0.0-5.9)
	7	41.7 (8.3-83.3)	50.0 (16.7-75.0)	8.3 (0.0-16.7)	0.0 (0.0-8.3)	0.0 (0.0-8.3)	0.0 (0.0-8.3)	0.0 (0.0-8.3)	0.0 (0.0-8.3)	0.0 (0.0-8.3)	0.0 (0.0-8.3)
	8	33.3 (0.0-77.8)	55.6 (33.3-100.0)	11.1 (0.0-22.2)	0.0 (0.0-11.1)	0.0 (0.0-11.1)	0.0 (0.0-11.1)	0.0 (0.0-11.1)	0.0 (0.0-11.1)	0.0 (0.0-11.1)	0.0 (0.0-11.1)
	9	50.0 (10.0-100.0)	40.0 (20.0-70.0)	10.0 (0.0-20.0)	0.0 (0.0-10.0)	0.0 (0.0-10.0)	0.0 (0.0-10.0)	0.0 (0.0-10.0)	0.0 (0.0-10.0)	0.0 (0.0-10.0)	0.0 (0.0-10.0)
	10	72.2 (38.9-116.7)	22.2 (5.6-38.9)	5.6 (0.0-11.1)	0.0 (0.0-5.6)	0.0 (0.0-5.6)	0.0 (0.0-5.6)	0.0 (0.0-5.6)	0.0 (0.0-5.6)	0.0 (0.0-5.6)	0.0 (0.0-5.6)
	11	86.1 (63.9-111.1)	11.1 (2.8-19.4)	2.8 (0.0-5.6)	0.0 (0.0-2.8)	0.0 (0.0-2.8)	0.0 (0.0-2.8)	0.0 (0.0-2.8)	0.0 (0.0-2.8)	0.0 (0.0-2.8)	0.0 (0.0-2.8)
	12	86.7 (64.4-113.3)	11.1 (4.4-22.2)	2.2 (0.0-6.7)	0.0 (0.0-2.2)	0.0 (0.0-4.4)	0.0 (0.0-2.2)	0.0 (0.0-2.2)	0.0 (0.0-2.2)	0.0 (0.0-2.2)	0.0 (0.0-2.2)
large-billed crow	1	9.4 (3.1-15.6)	6.2 (3.1-15.6)	18.8 (6.2-34.4)	3.1 (0.0-6.2)	0.0 (0.0-3.1)	37.5 (21.9-56.2)	9.4 (6.2-18.8)	9.4 (3.1-15.6)	3.1 (0.0-9.4)	3.1 (0.0-6.2)
	2	6.9 (3.4-13.8)	6.9 (3.4-13.8)	17.2 (6.9-31.0)	3.4 (0.0-6.9)	0.0 (0.0-3.4)	37.9 (24.1-55.2)	10.3 (6.9-20.7)	10.3 (3.4-17.2)	3.4 (0.0-6.9)	3.4 (0.0-6.9)
	3	6.9 (0.0-13.8)	10.3 (3.4-13.8)	13.8 (3.4-24.1)	3.4 (0.0-6.9)	0.0 (0.0-3.4)	37.9 (24.1-51.7)	10.3 (6.9-17.2)	10.3 (6.9-17.2)	3.4 (0.0-6.9)	3.4 (0.0-6.9)
	4	7.7 (0.0-11.5)	7.7 (3.8-15.4)	11.5 (0.0-23.1)	3.8 (0.0-7.7)	0.0 (0.0-3.8)	38.5 (23.1-57.7)	11.5 (7.7-19.2)	11.5 (7.7-19.2)	3.8 (0.0-7.7)	3.8 (0.0-7.7)
	5	7.1 (3.6-10.7)	10.7 (3.6-14.3)	17.9 (7.1-32.1)	3.6 (0.0-7.1)	0.0 (0.0-3.6)	32.1 (21.4-50.0)	10.7 (7.1-17.9)	10.7 (7.1-21.4)	3.6 (0.0-7.1)	3.6 (0.0-7.1)
	6	7.4 (0.0-11.1)	11.1 (7.4-18.5)	22.2 (11.1-37.0)	3.7 (0.0-7.4)	0.0 (0.0-3.7)	25.9 (11.1-40.7)	11.1 (7.4-18.5)	11.1 (7.4-18.5)	3.7 (0.0-7.4)	3.7 (0.0-7.4)
	7	8.0 (4.0-16.0)	12.0 (4.0-16.0)	20.0 (4.0-36.0)	4.0 (0.0-4.0)	0.0 (0.0-4.0)	24.0 (12.0-40.0)	12.0 (4.0-20.0)	12.0 (8.0-20.0)	4.0 (0.0-8.0)	4.0 (0.0-4.0)
	8	8.3 (4.2-16.7)	12.5 (4.2-20.8)	29.2 (16.7-50.0)	4.2 (0.0-4.2)	0.0 (0.0-4.2)	12.5 (0.0-29.2)	12.5 (4.2-20.8)	12.5 (8.3-20.8)	4.2 (0.0-8.3)	4.2 (0.0-4.2)
	9	10.3 (3.4-17.2)	6.9 (3.4-13.8)	37.9 (20.7-55.2)	3.4 (0.0-3.4)	0.0 (0.0-3.4)	13.8 (3.4-27.6)	10.3 (6.9-17.2)	10.3 (3.4-17.2)	3.4 (0.0-6.9)	3.4 (0.0-3.4)
	10	8.8 (2.9-14.7)	5.9 (2.9-11.8)	47.1 (32.4-61.8)	0.0 (0.0-2.9)	0.0 (0.0-2.9)	14.7 (5.9-26.5)	8.8 (5.9-14.7)	8.8 (2.9-14.7)	2.9 (0.0-5.9)	2.9 (0.0-2.9)
	11	8.1 (2.7-13.5)	5.4 (2.7-10.8)	48.6 (35.1-64.9)	0.0 (0.0-2.7)	0.0 (0.0-2.7)	16.2 (8.1-27.0)	8.1 (5.4-13.5)	8.1 (2.7-13.5)	2.7 (0.0-5.4)	2.7 (0.0-2.7)
	12	8.1 (2.7-13.5)	5.4 (2.7-10.8)	51.4 (35.1-73.0)	0.0 (0.0-2.7)	0.0 (0.0-2.7)	13.5 (2.7-24.3)	8.1 (5.4-16.2)	8.1 (5.4-13.5)	2.7 (0.0-5.4)	2.7 (0.0-5.4)
bull-headed shrike	1	0.0 (0.0-1.8)	64.3 (48.2-82.1)	5.4 (1.8-10.7)	0.0 (0.0-1.8)	0.0 (0.0-1.8)	0.0 (0.0-1.8)	0.0 (0.0-1.8)	26.8 (17.9-41.1)	3.6 (1.8-7.1)	0.0 (0.0-1.8)
	2	0.0 (0.0-2.5)	62.5 (42.5-85.0)	5.0 (2.5-12.5)	0.0 (0.0-2.5)	0.0 (0.0-2.5)	0.0 (0.0-2.5)	0.0 (0.0-2.5)	27.5 (17.5-42.5)	5.0 (2.5-10.0)	0.0 (0.0-2.5)
	3	0.0 (0.0-3.0)	66.7 (45.5-87.9)	6.1 (0.0-12.1)	0.0 (0.0-3.0)	0.0 (0.0-3.0)	0.0 (0.0-3.0)	0.0 (0.0-3.0)	21.2 (9.1-33.3)	6.1 (3.0-12.1)	0.0 (0.0-3.0)
	4	0.0 (0.0-5.3)	68.4 (36.8-105.3)	5.3 (0.0-15.8)	0.0 (0.0-5.3)	0.0 (0.0-5.3)	0.0 (0.0-5.3)	0.0 (0.0-5.3)	15.8 (5.3-36.8)	10.5 (5.3-21.1)	0.0 (0.0-5.3)
	5	0.0 (0.0-9.1)	54.5 (18.2-100.0)	9.1 (0.0-18.2)	0.0 (0.0-9.1)	0.0 (0.0-9.1)	0.0 (0.0-9.1)	0.0 (0.0-9.1)	18.2 (0.0-45.5)	18.2 (9.1-27.3)	0.0 (0.0-9.1)
	6	0.0 (0.0-14.3)	57.1 (14.3-128.6)	14.3 (0.0-28.6)	0.0 (0.0-14.3)	0.0 (0.0-14.3)	0.0 (0.0-14.3)	0.0 (0.0-14.3)	14.3 (0.0-42.9)	14.3 (0.0-42.9)	0.0 (0.0-14.3)
	7	0.0 (0.0-12.5)	62.5 (25.0-125.0)	12.5 (0.0-25.0)	0.0 (0.0-12.5)	0.0 (0.0-12.5)	0.0 (0.0-12.5)	0.0 (0.0-12.5)	12.5 (0.0-37.5)	12.5 (0.0-25.0)	0.0 (0.0-12.5)
	8	0.0 (0.0-12.5)	62.5 (25.0-125.0)	12.5 (0.0-25.0)	0.0 (0.0-12.5)	0.0 (0.0-12.5)	0.0 (0.0-12.5)	0.0 (0.0-12.5)	12.5 (0.0-50.0)	12.5 (0.0-25.0)	0.0 (0.0-12.5)
	9	0.0 (0.0-7.1)	78.6 (42.9-128.6)	7.1 (0.0-14.3)	0.0 (0.0-7.1)	0.0 (0.0-7.1)	0.0 (0.0-7.1)	0.0 (0.0-7.1)	7.1 (0.0-28.6)	7.1 (0.0-14.3)	0.0 (0.0-7.1)
	10	0.0 (0.0-3.7)	74.1 (51.9-100.0)	3.7 (0.0-11.1)	0.0 (0.0-3.7)	0.0 (0.0-3.7)	0.0 (0.0-3.7)	0.0 (0.0-3.7)	18.5 (7.4-33.3)	3.7 (0.0-11.1)	0.0 (0.0-3.7)
	11	0.0 (0.0-2.6)	66.7 (48.7-87.2)	5.1 (0.0-10.3)	0.0 (0.0-2.6)	0.0 (0.0-2.6)	0.0 (0.0-2.6)	0.0 (0.0-2.6)	25.6 (15.4-35.9)	2.6 (0.0-7.7)	0.0 (0.0-2.6)
	12	0.0 (0.0-2.2)	64.4 (46.7-86.7)	6.7 (2.2-13.3)	0.0 (0.0-2.2)	0.0 (0.0-2.2)	0.0 (0.0-2.2)	0.0 (0.0-2.2)	26.7 (15.6-40.0)	2.2 (0.0-6.7)	0.0 (0.0-2.2)
long-tailed tit	1	4.5 (0.0-13.6)	52.3 (31.8-77.3)	20.5 (6.8-38.6)	0.0 (0.0-2.3)	22.7 (11.4-40.9)	0.0 (0.0-2.3)	0.0 (0.0-2.3)	0.0 (0.0-2.3)	0.0 (0.0-2.3)	0.0 (0.0-2.3)
	2	5.4 (0.0-13.5)	51.4 (32.4-73.0)	18.9 (8.1-37.8)	0.0 (0.0-2.7)	24.3 (10.8-40.5)	0.0 (0.0-2.7)	0.0 (0.0-2.7)	0.0 (0.0-2.7)	0.0 (0.0-2.7)	0.0 (0.0-2.7)
	3	3.4 (0.0-13.8)	55.2 (34.5-82.8)	17.2 (6.9-34.5)	0.0 (0.0-3.4)	24.1 (10.3-41.4)	0.0 (0.0-3.4)	0.0 (0.0-3.4)	0.0 (0.0-3.4)	0.0 (0.0-3.4)	0.0 (0.0-3.4)
	4	4.8 (0.0-14.3)	57.1 (33.3-90.5)	19.0 (4.8-33.3)	0.0 (0.0-4.8)	19.0 (9.5-38.1)	0.0 (0.0-4.8)	0.0 (0.0-4.8)	0.0 (0.0-4.8)	0.0 (0.0-4.8)	0.0 (0.0-4.8)
	5	5.3 (0.0-15.8)	63.2 (42.1-100.0)	15.8 (0.0-36.8)	0.0 (0.0-5.3)	15.8 (5.3-31.6)	0.0 (0.0-5.3)	0.0 (0.0-5.3)	0.0 (0.0-5.3)	0.0 (0.0-5.3)	0.0 (0.0-5.3)
	6	7.7 (0.0-15.4)	53.8 (23.1-92.3)	23.1 (7.7-53.8)	0.0 (0.0-7.7)	15.4 (0.0-38.5)	0.0 (0.0-7.7)	0.0 (0.0-7.7)	0.0 (0.0-7.7)	0.0 (0.0-7.7)	0.0 (0.0-7.7)
	7	8.3 (0.0-16.7)	50.0 (16.7-91.7)	25.0 (8.3-58.3)	0.0 (0.0-8.3)	16.7 (0.0-41.7)	0.0 (0.0-8.3)	0.0 (0.0-8.3)	0.0 (0.0-8.3)	0.0 (0.0-8.3)	0.0 (0.0-8.3)
	8	14.3 (0.0-28.6)	42.9 (0.0-100.0)	28.6 (0.0-71.4)	0.0 (0.0-14.3)	14.3 (0.0-57.1)	0.0 (0.0-14.3)	0.0 (0.0-14.3)	0.0 (0.0-14.3)	0.0 (0.0-14.3)	0.0 (0.0-14.3)
	9	7.1 (0.0-21.4)	50.0 (21.4-85.7)	28.6 (7.1-50.0)	0.0 (0.0-7.1)	14.3 (0.0-35.7)	0.0 (0.0-7.1)	0.0 (0.0-7.1)	0.0 (0.0-7.1)	0.0 (0.0-7.1)	0.0 (0.0-7.1)
	10	9.5 (0.0-19.0)	52.4 (28.6-85.7)	23.8 (9.5-47.6)	0.0 (0.0-4.8)	14.3 (4.8-33.3)	0.0 (0.0-4.8)	0.0 (0.0-4.8)	0.0 (0.0-4.8)	0.0 (0.0-4.8)	0.0 (0.0-4.8)
	11	8.7 (4.3-21.7)	47.8 (21.7-73.9)	26.1 (8.7-47.8)	0.0 (0.0-4.3)	17.4 (4.3-34.8)	0.0 (0.0-4.3)	0.0 (0.0-4.3)	0.0 (0.0-4.3)	0.0 (0.0-4.3)	0.0 (0.0-4.3)
	12	7.1 (3.6-17.9)	53.6 (28.6-82.1)	21.4 (7.1-46.4)	0.0 (0.0-3.6)	17.9 (3.6-35.7)	0.0 (0.0-3.6)	0.0 (0.0-3.6)	0.0 (0.0-3.6)	0.0 (0.0-3.6)	0.0 (0.0-3.6)
azure-winged magpie	1	7.1 (0.0-14.3)	14.3 (7.1-28.6)	71.4 (35.7-107.1)	0.0 (0.0-7.1)	0.0 (0.0-7.1)	7.1 (0.0-14.3)	0.0 (0.0-7.1)	0.0 (0.0-7.1)	0.0 (0.0-7.1)	0.0 (0.0-7.1)
	2	8.3 (0.0-16.7)	16.7 (0.0-33.3)	58.3 (25.0-91.7)	8.3 (0.0-8.3)	0.0 (0.0-8.3)	8.3 (0.0-16.7)	0.0 (0.0-8.3)	0.0 (0.0-8.3)	0.0 (0.0-8.3)	0.0 (0.0-8.3)
	3	14.3 (0.0-28.6)	28.6 (0.0-57.1)	42.9 (14.3-100.0)	0.0 (0.0-14.3)	0.0 (0.0-14.3)	14.3 (0.0-28.6)	0.0 (0.0-14.3)	0.0 (0.0-14.3)	0.0 (0.0-14.3)	0.0 (0.0-14.3)
	4	14.3 (0.0-28.6)	28.6 (14.3-57.1)	42.9 (0.0-85.7)	0.0 (0.0-14.3)	0.0 (0.0-14.3)	14.3 (0.0-14.3)	0.0 (0.0-14.3)	0.0 (0.0-14.3)	0.0 (0.0-14.3)	0.0 (0.0-14.3)
	5	16.7 (0.0-33.3)	33.3 (0.0-66.7)	50.0 (16.7-116.7)	0.0 (0.0-16.7)	0.0 (0.0-16.7)	0.0 (0.0-16.7)	0.0 (0.0-16.7)	0.0 (0.0-16.7)	0.0 (0.0-16.7)	0.0 (0.0-16.7)
	6	12.5 (0.0-25.0)	25.0 (12.5-50.0)	62.5 (25.0-100.0)	0.0 (0.0-12.5)	0.0 (0.0-12.5)	0.0 (0.0-12.5)	0.0 (0.0-12.5)	0.0 (0.0-12.5)	0.0 (0.0-12.5)	0.0 (0.0-12.5)
	7	14.3 (0.0-28.6)	42.9 (14.3-71.4)	42.9 (0.0-85.7)	0.0 (0.0-14.3)	0.0 (0.0-14.3)	0.0 (0.0-14.3)	0.0 (0.0-14.3)	0.0 (0.0-14.3)	0.0 (0.0-14.3)	0.0 (0.0-14.3)
	8	11.1 (0.0-22.2)	33.3 (11.1-55.6)	55.6 (22.2-100.0)	0.0 (0.0-11.1)	0.0 (0.0-11.1)	0.0 (0.0-11.1)	0.0 (0.0-11.1)	0.0 (0.0-11.1)	0.0 (0.0-11.1)	0.0 (0.0-11.1)
	9	9.1 (0.0-18.2)	18.2 (9.1-36.4)	72.7 (36.4-109.1)	0.0 (0.0-9.1)	0.0 (0.0-9.1)	0.0 (0.0-9.1)	0.0 (0.0-9.1)	0.0 (0.0-9.1)	0.0 (0.0-9.1)	0.0 (0.0-9.1)
	10	9.1 (0.0-18.2)	18.2 (9.1-36.4)	72.7 (36.4-118.2)	0.0 (0.0-9.1)	0.0 (0.0-9.1)	0.0 (0.0-9.1)	0.0 (0.0-9.1)	0.0 (0.0-9.1)	0.0 (0.0-9.1)	0.0 (0.0-9.1)
	11	6.2 (0.0-12.5)	12.5 (0.0-25.0)	81.2 (50.0-112.5)	0.0 (0.0-6.2)	0.0 (0.0-6.2)	0.0 (0.0-6.2)	0.0 (0.0-6.2)	0.0 (0.0-6.2)	0.0 (0.0-6.2)	0.0 (0.0-6.2)
	12	5.3 (0.0-15.8)	10.5 (5.3-21.1)	84.2 (52.6-121.1)	0.0 (0.0-5.3)	0.0 (0.0-5.3)	0.0 (0.0-5.3)	0.0 (0.0-5.3)	0.0 (0.0-5.3)	0.0 (0.0-5.3)	0.0 (0.0-5.3)

## Sheet: Stomach analysis data
Results of stomach analysis data from the 12 past literatures.
bird	month	item	total count number of the item	monthly count proportion (CP) of the item
brown-eared bulbul	1	bird	0	0
brown-eared bulbul	1	fish	0	0
brown-eared bulbul	1	flower	24	0.0105263
brown-eared bulbul	1	mammal	0	0
brown-eared bulbul	1	seed	1632	0.715789
brown-eared bulbul	1	amphibian and reptile	0	0
brown-eared bulbul	1	leaf and bud	57	0.025
brown-eared bulbul	1	invertebrate	123	0.0539474
brown-eared bulbul	1	man-made food	0	0
brown-eared bulbul	1	fleshy fruit	444	0.194737
brown-eared bulbul	2	bird	0	0
brown-eared bulbul	2	fish	0	0
brown-eared bulbul	2	flower	0	0
brown-eared bulbul	2	mammal	0	0
brown-eared bulbul	2	seed	579	0.903276
brown-eared bulbul	2	amphibian and reptile	0	0
brown-eared bulbul	2	leaf and bud	11	0.0171607
brown-eared bulbul	2	invertebrate	25	0.0390016
brown-eared bulbul	2	man-made food	0	0
brown-eared bulbul	2	fleshy fruit	26	0.0405616
brown-eared bulbul	4	bird	0	0
brown-eared bulbul	4	fish	0	0
brown-eared bulbul	4	flower	2	0.181818
brown-eared bulbul	4	mammal	0	0
brown-eared bulbul	4	seed	2	0.181818
brown-eared bulbul	4	amphibian and reptile	0	0
brown-eared bulbul	4	leaf and bud	3	0.272727
brown-eared bulbul	4	invertebrate	4	0.363636
brown-eared bulbul	4	man-made food	0	0
brown-eared bulbul	4	fleshy fruit	0	0
brown-eared bulbul	5	bird	1	0.0142857
brown-eared bulbul	5	fish	0	0
brown-eared bulbul	5	flower	0	0
brown-eared bulbul	5	mammal	0	0
brown-eared bulbul	5	seed	33	0.471429
brown-eared bulbul	5	amphibian and reptile	0	0
brown-eared bulbul	5	leaf and bud	0	0
brown-eared bulbul	5	invertebrate	30	0.428571
brown-eared bulbul	5	man-made food	0	0
brown-eared bulbul	5	fleshy fruit	6	0.0857143
brown-eared bulbul	8	bird	0	0
brown-eared bulbul	8	fish	0	0
brown-eared bulbul	8	flower	5	0.227273
brown-eared bulbul	8	mammal	0	0
brown-eared bulbul	8	seed	0	0
brown-eared bulbul	8	amphibian and reptile	0	0
brown-eared bulbul	8	leaf and bud	0	0
brown-eared bulbul	8	invertebrate	17	0.772727
brown-eared bulbul	8	man-made food	0	0
brown-eared bulbul	8	fleshy fruit	0	0
brown-eared bulbul	12	bird	0	0
brown-eared bulbul	12	fish	0	0
brown-eared bulbul	12	flower	0	0
brown-eared bulbul	12	mammal	0	0
brown-eared bulbul	12	seed	190	0.913462
brown-eared bulbul	12	amphibian and reptile	0	0
brown-eared bulbul	12	leaf and bud	3	0.0144231
brown-eared bulbul	12	invertebrate	5	0.0240385
brown-eared bulbul	12	man-made food	0	0
brown-eared bulbul	12	fleshy fruit	10	0.0480769
Eurasian tree sparrow	1	bird	0	0
Eurasian tree sparrow	1	fish	0	0
Eurasian tree sparrow	1	flower	0	0
Eurasian tree sparrow	1	mammal	0	0
Eurasian tree sparrow	1	seed	1702	0.890167
Eurasian tree sparrow	1	amphibian and reptile	0	0
Eurasian tree sparrow	1	leaf and bud	198	0.103556
Eurasian tree sparrow	1	invertebrate	12	0.00627615
Eurasian tree sparrow	1	man-made food	0	0
Eurasian tree sparrow	1	fleshy fruit	0	0
Eurasian tree sparrow	2	bird	0	0
Eurasian tree sparrow	2	fish	0	0
Eurasian tree sparrow	2	flower	0	0
Eurasian tree sparrow	2	mammal	0	0
Eurasian tree sparrow	2	seed	1150	0.984589
Eurasian tree sparrow	2	amphibian and reptile	0	0
Eurasian tree sparrow	2	leaf and bud	15	0.0128425
Eurasian tree sparrow	2	invertebrate	3	0.00256849
Eurasian tree sparrow	2	man-made food	0	0
Eurasian tree sparrow	2	fleshy fruit	0	0
Eurasian tree sparrow	3	bird	0	0
Eurasian tree sparrow	3	fish	0	0
Eurasian tree sparrow	3	flower	0	0
Eurasian tree sparrow	3	mammal	0	0
Eurasian tree sparrow	3	seed	961	0.987667
Eurasian tree sparrow	3	amphibian and reptile	0	0
Eurasian tree sparrow	3	leaf and bud	0	0
Eurasian tree sparrow	3	invertebrate	12	0.012333
Eurasian tree sparrow	3	man-made food	0	0
Eurasian tree sparrow	3	fleshy fruit	0	0
Eurasian tree sparrow	4	bird	0	0
Eurasian tree sparrow	4	fish	0	0
Eurasian tree sparrow	4	flower	0	0
Eurasian tree sparrow	4	mammal	0	0
Eurasian tree sparrow	4	seed	389	0.955774
Eurasian tree sparrow	4	amphibian and reptile	0	0
Eurasian tree sparrow	4	leaf and bud	0	0
Eurasian tree sparrow	4	invertebrate	18	0.044226
Eurasian tree sparrow	4	man-made food	0	0
Eurasian tree sparrow	4	fleshy fruit	0	0
Eurasian tree sparrow	5	bird	0	0
Eurasian tree sparrow	5	fish	0	0
Eurasian tree sparrow	5	flower	0	0
Eurasian tree sparrow	5	mammal	0	0
Eurasian tree sparrow	5	seed	1356	0.546334
Eurasian tree sparrow	5	amphibian and reptile	0	0
Eurasian tree sparrow	5	leaf and bud	0	0
Eurasian tree sparrow	5	invertebrate	1126	0.453666
Eurasian tree sparrow	5	man-made food	0	0
Eurasian tree sparrow	5	fleshy fruit	0	0
Eurasian tree sparrow	6	bird	0	0
Eurasian tree sparrow	6	fish	0	0
Eurasian tree sparrow	6	flower	0	0
Eurasian tree sparrow	6	mammal	0	0
Eurasian tree sparrow	6	seed	988	0.674863
Eurasian tree sparrow	6	amphibian and reptile	0	0
Eurasian tree sparrow	6	leaf and bud	2	0.00136612
Eurasian tree sparrow	6	invertebrate	474	0.32377
Eurasian tree sparrow	6	man-made food	0	0
Eurasian tree sparrow	6	fleshy fruit	0	0
Eurasian tree sparrow	7	bird	0	0
Eurasian tree sparrow	7	fish	0	0
Eurasian tree sparrow	7	flower	0	0
Eurasian tree sparrow	7	mammal	0	0
Eurasian tree sparrow	7	seed	923	0.748581
Eurasian tree sparrow	7	amphibian and reptile	0	0
Eurasian tree sparrow	7	leaf and bud	0	0
Eurasian tree sparrow	7	invertebrate	310	0.251419
Eurasian tree sparrow	7	man-made food	0	0
Eurasian tree sparrow	7	fleshy fruit	0	0
Eurasian tree sparrow	8	bird	0	0
Eurasian tree sparrow	8	fish	0	0
Eurasian tree sparrow	8	flower	0	0
Eurasian tree sparrow	8	mammal	0	0
Eurasian tree sparrow	8	seed	3821	0.931043
Eurasian tree sparrow	8	amphibian and reptile	0	0
Eurasian tree sparrow	8	leaf and bud	0	0
Eurasian tree sparrow	8	invertebrate	283	0.0689571
Eurasian tree sparrow	8	man-made food	0	0
Eurasian tree sparrow	8	fleshy fruit	0	0
Eurasian tree sparrow	9	bird	0	0
Eurasian tree sparrow	9	fish	0	0
Eurasian tree sparrow	9	flower	0	0
Eurasian tree sparrow	9	mammal	0	0
Eurasian tree sparrow	9	seed	9869	0.936871
Eurasian tree sparrow	9	amphibian and reptile	0	0
Eurasian tree sparrow	9	leaf and bud	0	0
Eurasian tree sparrow	9	invertebrate	665	0.0631289
Eurasian tree sparrow	9	man-made food	0	0
Eurasian tree sparrow	9	fleshy fruit	0	0
Eurasian tree sparrow	10	bird	0	0
Eurasian tree sparrow	10	fish	0	0
Eurasian tree sparrow	10	flower	0	0
Eurasian tree sparrow	10	mammal	0	0
Eurasian tree sparrow	10	seed	3080	0.980579
Eurasian tree sparrow	10	amphibian and reptile	0	0
Eurasian tree sparrow	10	leaf and bud	18	0.00573066
Eurasian tree sparrow	10	invertebrate	43	0.0136899
Eurasian tree sparrow	10	man-made food	0	0
Eurasian tree sparrow	10	fleshy fruit	0	0
Eurasian tree sparrow	11	bird	0	0
Eurasian tree sparrow	11	fish	0	0
Eurasian tree sparrow	11	flower	0	0
Eurasian tree sparrow	11	mammal	0	0
Eurasian tree sparrow	11	seed	9951	0.972157
Eurasian tree sparrow	11	amphibian and reptile	0	0
Eurasian tree sparrow	11	leaf and bud	152	0.0148496
Eurasian tree sparrow	11	invertebrate	133	0.0129934
Eurasian tree sparrow	11	man-made food	0	0
Eurasian tree sparrow	11	fleshy fruit	0	0
Eurasian tree sparrow	12	bird	0	0
Eurasian tree sparrow	12	fish	0	0
Eurasian tree sparrow	12	flower	0	0
Eurasian tree sparrow	12	mammal	0	0
Eurasian tree sparrow	12	seed	8315	0.987999
Eurasian tree sparrow	12	amphibian and reptile	0	0
Eurasian tree sparrow	12	leaf and bud	76	0.00903042
Eurasian tree sparrow	12	invertebrate	25	0.00297053
Eurasian tree sparrow	12	man-made food	0	0
Eurasian tree sparrow	12	fleshy fruit	0	0
carrion crow	1	bird	0	0
carrion crow	1	fish	6	0.00126289
carrion crow	1	flower	0	0
carrion crow	1	mammal	2	0.000420964
carrion crow	1	seed	4636	0.975795
carrion crow	1	amphibian and reptile	6	0.00126289
carrion crow	1	leaf and bud	0	0
carrion crow	1	invertebrate	101	0.0212587
carrion crow	1	man-made food	0	0
carrion crow	1	fleshy fruit	0	0
carrion crow	2	bird	1	0.000490918
carrion crow	2	fish	9	0.00441826
carrion crow	2	flower	0	0
carrion crow	2	mammal	1	0.000490918
carrion crow	2	seed	1955	0.959745
carrion crow	2	amphibian and reptile	3	0.00147275
carrion crow	2	leaf and bud	3	0.00147275
carrion crow	2	invertebrate	65	0.0319097
carrion crow	2	man-made food	0	0
carrion crow	2	fleshy fruit	0	0
carrion crow	3	bird	1	0.000547645
carrion crow	3	fish	3	0.00164294
carrion crow	3	flower	0	0
carrion crow	3	mammal	2	0.00109529
carrion crow	3	seed	1721	0.942497
carrion crow	3	amphibian and reptile	4	0.00219058
carrion crow	3	leaf and bud	3	0.00164294
carrion crow	3	invertebrate	92	0.0503834
carrion crow	3	man-made food	0	0
carrion crow	3	fleshy fruit	0	0
carrion crow	4	bird	0	0
carrion crow	4	fish	2	0.00209205
carrion crow	4	flower	0	0
carrion crow	4	mammal	1	0.00104602
carrion crow	4	seed	812	0.849372
carrion crow	4	amphibian and reptile	3	0.00313808
carrion crow	4	leaf and bud	2	0.00209205
carrion crow	4	invertebrate	136	0.142259
carrion crow	4	man-made food	0	0
carrion crow	4	fleshy fruit	0	0
carrion crow	5	bird	1	0.000664011
carrion crow	5	fish	2	0.00132802
carrion crow	5	flower	0	0
carrion crow	5	mammal	4	0.00265604
carrion crow	5	seed	1346	0.893758
carrion crow	5	amphibian and reptile	10	0.00664011
carrion crow	5	leaf and bud	0	0
carrion crow	5	invertebrate	143	0.0949535
carrion crow	5	man-made food	0	0
carrion crow	5	fleshy fruit	0	0
carrion crow	6	bird	6	0.00336134
carrion crow	6	fish	3	0.00168067
carrion crow	6	flower	0	0
carrion crow	6	mammal	1	0.000560224
carrion crow	6	seed	1375	0.770308
carrion crow	6	amphibian and reptile	8	0.00448179
carrion crow	6	leaf and bud	0	0
carrion crow	6	invertebrate	392	0.219608
carrion crow	6	man-made food	0	0
carrion crow	6	fleshy fruit	0	0
carrion crow	7	bird	1	0.000801925
carrion crow	7	fish	4	0.0032077
carrion crow	7	flower	0	0
carrion crow	7	mammal	0	0
carrion crow	7	seed	841	0.674419
carrion crow	7	amphibian and reptile	11	0.00882117
carrion crow	7	leaf and bud	0	0
carrion crow	7	invertebrate	390	0.312751
carrion crow	7	man-made food	0	0
carrion crow	7	fleshy fruit	0	0
carrion crow	8	bird	0	0
carrion crow	8	fish	2	0.0015949
carrion crow	8	flower	0	0
carrion crow	8	mammal	1	0.000797448
carrion crow	8	seed	1052	0.838915
carrion crow	8	amphibian and reptile	5	0.00398724
carrion crow	8	leaf and bud	22	0.0175439
carrion crow	8	invertebrate	172	0.137161
carrion crow	8	man-made food	0	0
carrion crow	8	fleshy fruit	0	0
carrion crow	9	bird	0	0
carrion crow	9	fish	1	0.000327654
carrion crow	9	flower	0	0
carrion crow	9	mammal	1	0.000327654
carrion crow	9	seed	2593	0.849607
carrion crow	9	amphibian and reptile	7	0.00229358
carrion crow	9	leaf and bud	0	0
carrion crow	9	invertebrate	447	0.146461
carrion crow	9	man-made food	0	0
carrion crow	9	fleshy fruit	3	0.000982962
carrion crow	10	bird	0	0
carrion crow	10	fish	1	0.000379507
carrion crow	10	flower	0	0
carrion crow	10	mammal	0	0
carrion crow	10	seed	2382	0.903985
carrion crow	10	amphibian and reptile	5	0.00189753
carrion crow	10	leaf and bud	0	0
carrion crow	10	invertebrate	247	0.0937381
carrion crow	10	man-made food	0	0
carrion crow	10	fleshy fruit	0	0
carrion crow	11	bird	1	0.000338524
carrion crow	11	fish	0	0
carrion crow	11	flower	8	0.00270819
carrion crow	11	mammal	0	0
carrion crow	11	seed	2763	0.935342
carrion crow	11	amphibian and reptile	4	0.0013541
carrion crow	11	leaf and bud	0	0
carrion crow	11	invertebrate	178	0.0602573
carrion crow	11	man-made food	0	0
carrion crow	11	fleshy fruit	0	0
carrion crow	12	bird	0	0
carrion crow	12	fish	3	0.00139925
carrion crow	12	flower	1	0.000466418
carrion crow	12	mammal	0	0
carrion crow	12	seed	2065	0.963153
carrion crow	12	amphibian and reptile	2	0.000932836
carrion crow	12	leaf and bud	1	0.000466418
carrion crow	12	invertebrate	72	0.0335821
carrion crow	12	man-made food	0	0
carrion crow	12	fleshy fruit	0	0
grey-capped greenfinch	1	bird	0	0
grey-capped greenfinch	1	fish	0	0
grey-capped greenfinch	1	flower	0	0
grey-capped greenfinch	1	mammal	0	0
grey-capped greenfinch	1	seed	1357	0.997061
grey-capped greenfinch	1	amphibian and reptile	0	0
grey-capped greenfinch	1	leaf and bud	0	0
grey-capped greenfinch	1	invertebrate	0	0
grey-capped greenfinch	1	man-made food	0	0
grey-capped greenfinch	1	fleshy fruit	4	0.00293902
grey-capped greenfinch	2	bird	0	0
grey-capped greenfinch	2	fish	0	0
grey-capped greenfinch	2	flower	0	0
grey-capped greenfinch	2	mammal	0	0
grey-capped greenfinch	2	seed	942	1
grey-capped greenfinch	2	amphibian and reptile	0	0
grey-capped greenfinch	2	leaf and bud	0	0
grey-capped greenfinch	2	invertebrate	0	0
grey-capped greenfinch	2	man-made food	0	0
grey-capped greenfinch	2	fleshy fruit	0	0
grey-capped greenfinch	3	bird	0	0
grey-capped greenfinch	3	fish	0	0
grey-capped greenfinch	3	flower	0	0
grey-capped greenfinch	3	mammal	0	0
grey-capped greenfinch	3	seed	781	0.998721
grey-capped greenfinch	3	amphibian and reptile	0	0
grey-capped greenfinch	3	leaf and bud	1	0.00127877
grey-capped greenfinch	3	invertebrate	0	0
grey-capped greenfinch	3	man-made food	0	0
grey-capped greenfinch	3	fleshy fruit	0	0
grey-capped greenfinch	4	bird	0	0
grey-capped greenfinch	4	fish	0	0
grey-capped greenfinch	4	flower	0	0
grey-capped greenfinch	4	mammal	0	0
grey-capped greenfinch	4	seed	2294	0.987941
grey-capped greenfinch	4	amphibian and reptile	0	0
grey-capped greenfinch	4	leaf and bud	0	0
grey-capped greenfinch	4	invertebrate	28	0.0120586
grey-capped greenfinch	4	man-made food	0	0
grey-capped greenfinch	4	fleshy fruit	0	0
grey-capped greenfinch	5	bird	0	0
grey-capped greenfinch	5	fish	0	0
grey-capped greenfinch	5	flower	56	0.021172
grey-capped greenfinch	5	mammal	0	0
grey-capped greenfinch	5	seed	2527	0.955388
grey-capped greenfinch	5	amphibian and reptile	0	0
grey-capped greenfinch	5	leaf and bud	0	0
grey-capped greenfinch	5	invertebrate	62	0.0234405
grey-capped greenfinch	5	man-made food	0	0
grey-capped greenfinch	5	fleshy fruit	0	0
grey-capped greenfinch	6	bird	0	0
grey-capped greenfinch	6	fish	0	0
grey-capped greenfinch	6	flower	0	0
grey-capped greenfinch	6	mammal	0	0
grey-capped greenfinch	6	seed	217	0.889344
grey-capped greenfinch	6	amphibian and reptile	0	0
grey-capped greenfinch	6	leaf and bud	0	0
grey-capped greenfinch	6	invertebrate	27	0.110656
grey-capped greenfinch	6	man-made food	0	0
grey-capped greenfinch	6	fleshy fruit	0	0
grey-capped greenfinch	7	bird	0	0
grey-capped greenfinch	7	fish	0	0
grey-capped greenfinch	7	flower	0	0
grey-capped greenfinch	7	mammal	0	0
grey-capped greenfinch	7	seed	449	0.988987
grey-capped greenfinch	7	amphibian and reptile	0	0
grey-capped greenfinch	7	leaf and bud	0	0
grey-capped greenfinch	7	invertebrate	5	0.0110132
grey-capped greenfinch	7	man-made food	0	0
grey-capped greenfinch	7	fleshy fruit	0	0
grey-capped greenfinch	8	bird	0	0
grey-capped greenfinch	8	fish	0	0
grey-capped greenfinch	8	flower	0	0
grey-capped greenfinch	8	mammal	0	0
grey-capped greenfinch	8	seed	555	0.843465
grey-capped greenfinch	8	amphibian and reptile	0	0
grey-capped greenfinch	8	leaf and bud	0	0
grey-capped greenfinch	8	invertebrate	103	0.156535
grey-capped greenfinch	8	man-made food	0	0
grey-capped greenfinch	8	fleshy fruit	0	0
grey-capped greenfinch	9	bird	0	0
grey-capped greenfinch	9	fish	0	0
grey-capped greenfinch	9	flower	0	0
grey-capped greenfinch	9	mammal	0	0
grey-capped greenfinch	9	seed	186	0.994652
grey-capped greenfinch	9	amphibian and reptile	0	0
grey-capped greenfinch	9	leaf and bud	0	0
grey-capped greenfinch	9	invertebrate	1	0.00534759
grey-capped greenfinch	9	man-made food	0	0
grey-capped greenfinch	9	fleshy fruit	0	0
grey-capped greenfinch	10	bird	0	0
grey-capped greenfinch	10	fish	0	0
grey-capped greenfinch	10	flower	0	0
grey-capped greenfinch	10	mammal	0	0
grey-capped greenfinch	10	seed	385	0.812236
grey-capped greenfinch	10	amphibian and reptile	0	0
grey-capped greenfinch	10	leaf and bud	0	0
grey-capped greenfinch	10	invertebrate	89	0.187764
grey-capped greenfinch	10	man-made food	0	0
grey-capped greenfinch	10	fleshy fruit	0	0
grey-capped greenfinch	11	bird	0	0
grey-capped greenfinch	11	fish	0	0
grey-capped greenfinch	11	flower	0	0
grey-capped greenfinch	11	mammal	0	0
grey-capped greenfinch	11	seed	140	1
grey-capped greenfinch	11	amphibian and reptile	0	0
grey-capped greenfinch	11	leaf and bud	0	0
grey-capped greenfinch	11	invertebrate	0	0
grey-capped greenfinch	11	man-made food	0	0
grey-capped greenfinch	11	fleshy fruit	0	0
grey-capped greenfinch	12	bird	0	0
grey-capped greenfinch	12	fish	0	0
grey-capped greenfinch	12	flower	0	0
grey-capped greenfinch	12	mammal	0	0
grey-capped greenfinch	12	seed	962	1
grey-capped greenfinch	12	amphibian and reptile	0	0
grey-capped greenfinch	12	leaf and bud	0	0
grey-capped greenfinch	12	invertebrate	0	0
grey-capped greenfinch	12	man-made food	0	0
grey-capped greenfinch	12	fleshy fruit	0	0
meadow bunting	1	bird	0	0
meadow bunting	1	fish	0	0
meadow bunting	1	flower	0	0
meadow bunting	1	mammal	0	0
meadow bunting	1	seed	733	0.998638
meadow bunting	1	amphibian and reptile	0	0
meadow bunting	1	leaf and bud	0	0
meadow bunting	1	invertebrate	1	0.0013624
meadow bunting	1	man-made food	0	0
meadow bunting	1	fleshy fruit	0	0
meadow bunting	2	bird	0	0
meadow bunting	2	fish	0	0
meadow bunting	2	flower	0	0
meadow bunting	2	mammal	0	0
meadow bunting	2	seed	1087	0.998163
meadow bunting	2	amphibian and reptile	0	0
meadow bunting	2	leaf and bud	0	0
meadow bunting	2	invertebrate	2	0.00183655
meadow bunting	2	man-made food	0	0
meadow bunting	2	fleshy fruit	0	0
meadow bunting	3	bird	0	0
meadow bunting	3	fish	0	0
meadow bunting	3	flower	0	0
meadow bunting	3	mammal	0	0
meadow bunting	3	seed	706	0.994366
meadow bunting	3	amphibian and reptile	0	0
meadow bunting	3	leaf and bud	1	0.00140845
meadow bunting	3	invertebrate	3	0.00422535
meadow bunting	3	man-made food	0	0
meadow bunting	3	fleshy fruit	0	0
meadow bunting	4	bird	0	0
meadow bunting	4	fish	0	0
meadow bunting	4	flower	0	0
meadow bunting	4	mammal	0	0
meadow bunting	4	seed	517	0.926523
meadow bunting	4	amphibian and reptile	0	0
meadow bunting	4	leaf and bud	0	0
meadow bunting	4	invertebrate	41	0.0734767
meadow bunting	4	man-made food	0	0
meadow bunting	4	fleshy fruit	0	0
meadow bunting	5	bird	0	0
meadow bunting	5	fish	0	0
meadow bunting	5	flower	0	0
meadow bunting	5	mammal	0	0
meadow bunting	5	seed	181	0.747934
meadow bunting	5	amphibian and reptile	0	0
meadow bunting	5	leaf and bud	6	0.0247934
meadow bunting	5	invertebrate	55	0.227273
meadow bunting	5	man-made food	0	0
meadow bunting	5	fleshy fruit	0	0
meadow bunting	6	bird	0	0
meadow bunting	6	fish	0	0
meadow bunting	6	flower	0	0
meadow bunting	6	mammal	0	0
meadow bunting	6	seed	168	0.5
meadow bunting	6	amphibian and reptile	0	0
meadow bunting	6	leaf and bud	0	0
meadow bunting	6	invertebrate	168	0.5
meadow bunting	6	man-made food	0	0
meadow bunting	6	fleshy fruit	0	0
meadow bunting	7	bird	0	0
meadow bunting	7	fish	0	0
meadow bunting	7	flower	0	0
meadow bunting	7	mammal	0	0
meadow bunting	7	seed	0	0
meadow bunting	7	amphibian and reptile	0	0
meadow bunting	7	leaf and bud	0	0
meadow bunting	7	invertebrate	21	1
meadow bunting	7	man-made food	0	0
meadow bunting	7	fleshy fruit	0	0
meadow bunting	8	bird	0	0
meadow bunting	8	fish	0	0
meadow bunting	8	flower	0	0
meadow bunting	8	mammal	0	0
meadow bunting	8	seed	240	0.662983
meadow bunting	8	amphibian and reptile	0	0
meadow bunting	8	leaf and bud	0	0
meadow bunting	8	invertebrate	122	0.337017
meadow bunting	8	man-made food	0	0
meadow bunting	8	fleshy fruit	0	0
meadow bunting	9	bird	0	0
meadow bunting	9	fish	0	0
meadow bunting	9	flower	0	0
meadow bunting	9	mammal	0	0
meadow bunting	9	seed	157	0.579336
meadow bunting	9	amphibian and reptile	0	0
meadow bunting	9	leaf and bud	0	0
meadow bunting	9	invertebrate	114	0.420664
meadow bunting	9	man-made food	0	0
meadow bunting	9	fleshy fruit	0	0
meadow bunting	10	bird	0	0
meadow bunting	10	fish	0	0
meadow bunting	10	flower	0	0
meadow bunting	10	mammal	0	0
meadow bunting	10	seed	580	0.963455
meadow bunting	10	amphibian and reptile	0	0
meadow bunting	10	leaf and bud	0	0
meadow bunting	10	invertebrate	22	0.0365448
meadow bunting	10	man-made food	0	0
meadow bunting	10	fleshy fruit	0	0
meadow bunting	11	bird	0	0
meadow bunting	11	fish	0	0
meadow bunting	11	flower	0	0
meadow bunting	11	mammal	0	0
meadow bunting	11	seed	1601	0.995647
meadow bunting	11	amphibian and reptile	0	0
meadow bunting	11	leaf and bud	0	0
meadow bunting	11	invertebrate	7	0.00435323
meadow bunting	11	man-made food	0	0
meadow bunting	11	fleshy fruit	0	0
meadow bunting	12	bird	0	0
meadow bunting	12	fish	0	0
meadow bunting	12	flower	0	0
meadow bunting	12	mammal	0	0
meadow bunting	12	seed	316	1
meadow bunting	12	amphibian and reptile	0	0
meadow bunting	12	leaf and bud	0	0
meadow bunting	12	invertebrate	0	0
meadow bunting	12	man-made food	0	0
meadow bunting	12	fleshy fruit	0	0
large-billed crow	1	bird	0	0
large-billed crow	1	fish	4	0.00451977
large-billed crow	1	flower	0	0
large-billed crow	1	mammal	2	0.00225989
large-billed crow	1	seed	839	0.948023
large-billed crow	1	amphibian and reptile	1	0.00112994
large-billed crow	1	leaf and bud	0	0
large-billed crow	1	invertebrate	39	0.0440678
large-billed crow	1	man-made food	0	0
large-billed crow	1	fleshy fruit	0	0
large-billed crow	2	bird	0	0
large-billed crow	2	fish	2	0.0013289
large-billed crow	2	flower	0	0
large-billed crow	2	mammal	1	0.000664452
large-billed crow	2	seed	1466	0.974086
large-billed crow	2	amphibian and reptile	2	0.0013289
large-billed crow	2	leaf and bud	0	0
large-billed crow	2	invertebrate	34	0.0225914
large-billed crow	2	man-made food	0	0
large-billed crow	2	fleshy fruit	0	0
large-billed crow	3	bird	0	0
large-billed crow	3	fish	1	0.0017331
large-billed crow	3	flower	0	0
large-billed crow	3	mammal	2	0.0034662
large-billed crow	3	seed	547	0.948007
large-billed crow	3	amphibian and reptile	1	0.0017331
large-billed crow	3	leaf and bud	8	0.0138648
large-billed crow	3	invertebrate	16	0.0277296
large-billed crow	3	man-made food	0	0
large-billed crow	3	fleshy fruit	2	0.0034662
large-billed crow	4	bird	2	0.00363636
large-billed crow	4	fish	5	0.00909091
large-billed crow	4	flower	0	0
large-billed crow	4	mammal	6	0.0109091
large-billed crow	4	seed	425	0.772727
large-billed crow	4	amphibian and reptile	3	0.00545454
large-billed crow	4	leaf and bud	0	0
large-billed crow	4	invertebrate	107	0.194545
large-billed crow	4	man-made food	0	0
large-billed crow	4	fleshy fruit	2	0.00363636
large-billed crow	5	bird	1	0.000852515
large-billed crow	5	fish	5	0.00426258
large-billed crow	5	flower	0	0
large-billed crow	5	mammal	6	0.00511509
large-billed crow	5	seed	982	0.83717
large-billed crow	5	amphibian and reptile	8	0.00682012
large-billed crow	5	leaf and bud	0	0
large-billed crow	5	invertebrate	170	0.144928
large-billed crow	5	man-made food	0	0
large-billed crow	5	fleshy fruit	1	0.000852515
large-billed crow	6	bird	3	0.0016835
large-billed crow	6	fish	4	0.00224467
large-billed crow	6	flower	0	0
large-billed crow	6	mammal	3	0.0016835
large-billed crow	6	seed	1477	0.828844
large-billed crow	6	amphibian and reptile	10	0.00561167
large-billed crow	6	leaf and bud	1	0.000561167
large-billed crow	6	invertebrate	277	0.155443
large-billed crow	6	man-made food	0	0
large-billed crow	6	fleshy fruit	7	0.00392817
large-billed crow	7	bird	1	0.00104602
large-billed crow	7	fish	32	0.0334728
large-billed crow	7	flower	0	0
large-billed crow	7	mammal	0	0
large-billed crow	7	seed	784	0.820084
large-billed crow	7	amphibian and reptile	3	0.00313808
large-billed crow	7	leaf and bud	0	0
large-billed crow	7	invertebrate	136	0.142259
large-billed crow	7	man-made food	0	0
large-billed crow	7	fleshy fruit	0	0
large-billed crow	8	bird	0	0
large-billed crow	8	fish	0	0
large-billed crow	8	flower	0	0
large-billed crow	8	mammal	0	0
large-billed crow	8	seed	3093	0.916173
large-billed crow	8	amphibian and reptile	4	0.00118483
large-billed crow	8	leaf and bud	0	0
large-billed crow	8	invertebrate	279	0.0826422
large-billed crow	8	man-made food	0	0
large-billed crow	8	fleshy fruit	0	0
large-billed crow	9	bird	0	0
large-billed crow	9	fish	3	0.000632378
large-billed crow	9	flower	0	0
large-billed crow	9	mammal	1	0.000210793
large-billed crow	9	seed	4519	0.952572
large-billed crow	9	amphibian and reptile	6	0.00126476
large-billed crow	9	leaf and bud	0	0
large-billed crow	9	invertebrate	215	0.0453204
large-billed crow	9	man-made food	0	0
large-billed crow	9	fleshy fruit	0	0
large-billed crow	10	bird	0	0
large-billed crow	10	fish	6	0.00289575
large-billed crow	10	flower	0	0
large-billed crow	10	mammal	2	0.000965251
large-billed crow	10	seed	1980	0.955598
large-billed crow	10	amphibian and reptile	1	0.000482625
large-billed crow	10	leaf and bud	23	0.0111004
large-billed crow	10	invertebrate	50	0.0241313
large-billed crow	10	man-made food	0	0
large-billed crow	10	fleshy fruit	10	0.00482625
large-billed crow	11	bird	0	0
large-billed crow	11	fish	0	0
large-billed crow	11	flower	0	0
large-billed crow	11	mammal	1	0.000829876
large-billed crow	11	seed	1110	0.921162
large-billed crow	11	amphibian and reptile	2	0.00165975
large-billed crow	11	leaf and bud	2	0.00165975
large-billed crow	11	invertebrate	90	0.0746888
large-billed crow	11	man-made food	0	0
large-billed crow	11	fleshy fruit	0	0
large-billed crow	12	bird	0	0
large-billed crow	12	fish	4	0.00276625
large-billed crow	12	flower	0	0
large-billed crow	12	mammal	2	0.00138313
large-billed crow	12	seed	1352	0.934993
large-billed crow	12	amphibian and reptile	1	0.000691563
large-billed crow	12	leaf and bud	0	0
large-billed crow	12	invertebrate	87	0.060166
large-billed crow	12	man-made food	0	0
large-billed crow	12	fleshy fruit	0	0
bull-headed shrike	1	bird	2	0.00584795
bull-headed shrike	1	fish	0	0
bull-headed shrike	1	flower	0	0
bull-headed shrike	1	mammal	3	0.00877193
bull-headed shrike	1	seed	38	0.111111
bull-headed shrike	1	amphibian and reptile	4	0.0116959
bull-headed shrike	1	leaf and bud	0	0
bull-headed shrike	1	invertebrate	295	0.862573
bull-headed shrike	1	man-made food	0	0
bull-headed shrike	1	fleshy fruit	0	0
bull-headed shrike	2	bird	2	0.00990099
bull-headed shrike	2	fish	0	0
bull-headed shrike	2	flower	0	0
bull-headed shrike	2	mammal	1	0.0049505
bull-headed shrike	2	seed	17	0.0841584
bull-headed shrike	2	amphibian and reptile	4	0.019802
bull-headed shrike	2	leaf and bud	0	0
bull-headed shrike	2	invertebrate	178	0.881188
bull-headed shrike	2	man-made food	0	0
bull-headed shrike	2	fleshy fruit	0	0
bull-headed shrike	3	bird	0	0
bull-headed shrike	3	fish	0	0
bull-headed shrike	3	flower	0	0
bull-headed shrike	3	mammal	0	0
bull-headed shrike	3	seed	0	0
bull-headed shrike	3	amphibian and reptile	1	0.0172414
bull-headed shrike	3	leaf and bud	0	0
bull-headed shrike	3	invertebrate	57	0.982759
bull-headed shrike	3	man-made food	0	0
bull-headed shrike	3	fleshy fruit	0	0
bull-headed shrike	4	bird	1	0.1
bull-headed shrike	4	fish	0	0
bull-headed shrike	4	flower	0	0
bull-headed shrike	4	mammal	0	0
bull-headed shrike	4	seed	0	0
bull-headed shrike	4	amphibian and reptile	0	0
bull-headed shrike	4	leaf and bud	0	0
bull-headed shrike	4	invertebrate	9	0.9
bull-headed shrike	4	man-made food	0	0
bull-headed shrike	4	fleshy fruit	0	0
bull-headed shrike	5	bird	0	0
bull-headed shrike	5	fish	0	0
bull-headed shrike	5	flower	0	0
bull-headed shrike	5	mammal	1	0.0294118
bull-headed shrike	5	seed	0	0
bull-headed shrike	5	amphibian and reptile	0	0
bull-headed shrike	5	leaf and bud	0	0
bull-headed shrike	5	invertebrate	33	0.970588
bull-headed shrike	5	man-made food	0	0
bull-headed shrike	5	fleshy fruit	0	0
bull-headed shrike	6	bird	0	0
bull-headed shrike	6	fish	0	0
bull-headed shrike	6	flower	0	0
bull-headed shrike	6	mammal	0	0
bull-headed shrike	6	seed	0	0
bull-headed shrike	6	amphibian and reptile	0	0
bull-headed shrike	6	leaf and bud	0	0
bull-headed shrike	6	invertebrate	40	1
bull-headed shrike	6	man-made food	0	0
bull-headed shrike	6	fleshy fruit	0	0
bull-headed shrike	7	bird	0	0
bull-headed shrike	7	fish	0	0
bull-headed shrike	7	flower	0	0
bull-headed shrike	7	mammal	1	0.0588235
bull-headed shrike	7	seed	0	0
bull-headed shrike	7	amphibian and reptile	0	0
bull-headed shrike	7	leaf and bud	0	0
bull-headed shrike	7	invertebrate	16	0.941176
bull-headed shrike	7	man-made food	0	0
bull-headed shrike	7	fleshy fruit	0	0
bull-headed shrike	8	bird	0	0
bull-headed shrike	8	fish	0	0
bull-headed shrike	8	flower	0	0
bull-headed shrike	8	mammal	0	0
bull-headed shrike	8	seed	0	0
bull-headed shrike	8	amphibian and reptile	1	0.1
bull-headed shrike	8	leaf and bud	0	0
bull-headed shrike	8	invertebrate	9	0.9
bull-headed shrike	8	man-made food	0	0
bull-headed shrike	8	fleshy fruit	0	0
bull-headed shrike	9	bird	0	0
bull-headed shrike	9	fish	0	0
bull-headed shrike	9	flower	0	0
bull-headed shrike	9	mammal	0	0
bull-headed shrike	9	seed	0	0
bull-headed shrike	9	amphibian and reptile	1	0.05
bull-headed shrike	9	leaf and bud	0	0
bull-headed shrike	9	invertebrate	19	0.95
bull-headed shrike	9	man-made food	0	0
bull-headed shrike	9	fleshy fruit	0	0
bull-headed shrike	10	bird	0	0
bull-headed shrike	10	fish	0	0
bull-headed shrike	10	flower	0	0
bull-headed shrike	10	mammal	0	0
bull-headed shrike	10	seed	6	0.0759494
bull-headed shrike	10	amphibian and reptile	3	0.0379747
bull-headed shrike	10	leaf and bud	0	0
bull-headed shrike	10	invertebrate	70	0.886076
bull-headed shrike	10	man-made food	0	0
bull-headed shrike	10	fleshy fruit	0	0
bull-headed shrike	11	bird	0	0
bull-headed shrike	11	fish	0	0
bull-headed shrike	11	flower	0	0
bull-headed shrike	11	mammal	1	0.025
bull-headed shrike	11	seed	0	0
bull-headed shrike	11	amphibian and reptile	1	0.025
bull-headed shrike	11	leaf and bud	0	0
bull-headed shrike	11	invertebrate	38	0.95
bull-headed shrike	11	man-made food	0	0
bull-headed shrike	11	fleshy fruit	0	0
bull-headed shrike	12	bird	0	0
bull-headed shrike	12	fish	0	0
bull-headed shrike	12	flower	0	0
bull-headed shrike	12	mammal	0	0
bull-headed shrike	12	seed	0	0
bull-headed shrike	12	amphibian and reptile	0	0
bull-headed shrike	12	leaf and bud	0	0
bull-headed shrike	12	invertebrate	26	1
bull-headed shrike	12	man-made food	0	0
bull-headed shrike	12	fleshy fruit	0	0
azure-winged magpie	1	bird	0	0
azure-winged magpie	1	fish	0	0
azure-winged magpie	1	flower	0	0
azure-winged magpie	1	mammal	0	0
azure-winged magpie	1	seed	101	0.651613
azure-winged magpie	1	amphibian and reptile	3	0.0193548
azure-winged magpie	1	leaf and bud	3	0.0193548
azure-winged magpie	1	invertebrate	33	0.212903
azure-winged magpie	1	man-made food	0	0
azure-winged magpie	1	fleshy fruit	15	0.0967742
azure-winged magpie	2	bird	2	0.00619195
azure-winged magpie	2	fish	7	0.0216718
azure-winged magpie	2	flower	0	0
azure-winged magpie	2	mammal	0	0
azure-winged magpie	2	seed	199	0.616099
azure-winged magpie	2	amphibian and reptile	3	0.00928793
azure-winged magpie	2	leaf and bud	18	0.0557276
azure-winged magpie	2	invertebrate	55	0.170279
azure-winged magpie	2	man-made food	39	0.120743
azure-winged magpie	2	fleshy fruit	0	0
azure-winged magpie	3	bird	0	0
azure-winged magpie	3	fish	0	0
azure-winged magpie	3	flower	0	0
azure-winged magpie	3	mammal	0	0
azure-winged magpie	3	seed	243	0.675
azure-winged magpie	3	amphibian and reptile	3	0.00833333
azure-winged magpie	3	leaf and bud	3	0.00833333
azure-winged magpie	3	invertebrate	61	0.169444
azure-winged magpie	3	man-made food	44	0.122222
azure-winged magpie	3	fleshy fruit	6	0.0166667
azure-winged magpie	4	bird	0	0
azure-winged magpie	4	fish	0	0
azure-winged magpie	4	flower	0	0
azure-winged magpie	4	mammal	0	0
azure-winged magpie	4	seed	56	0.302703
azure-winged magpie	4	amphibian and reptile	8	0.0432432
azure-winged magpie	4	leaf and bud	0	0
azure-winged magpie	4	invertebrate	119	0.643243
azure-winged magpie	4	man-made food	2	0.0108108
azure-winged magpie	4	fleshy fruit	0	0
azure-winged magpie	5	bird	0	0
azure-winged magpie	5	fish	0	0
azure-winged magpie	5	flower	0	0
azure-winged magpie	5	mammal	0	0
azure-winged magpie	5	seed	506	0.794349
azure-winged magpie	5	amphibian and reptile	3	0.00470958
azure-winged magpie	5	leaf and bud	0	0
azure-winged magpie	5	invertebrate	128	0.200942
azure-winged magpie	5	man-made food	0	0
azure-winged magpie	5	fleshy fruit	0	0
azure-winged magpie	6	bird	0	0
azure-winged magpie	6	fish	0	0
azure-winged magpie	6	flower	0	0
azure-winged magpie	6	mammal	0	0
azure-winged magpie	6	seed	94	0.437209
azure-winged magpie	6	amphibian and reptile	0	0
azure-winged magpie	6	leaf and bud	0	0
azure-winged magpie	6	invertebrate	55	0.255814
azure-winged magpie	6	man-made food	0	0
azure-winged magpie	6	fleshy fruit	66	0.306977
azure-winged magpie	7	bird	0	0
azure-winged magpie	7	fish	0	0
azure-winged magpie	7	flower	2	0.00675676
azure-winged magpie	7	mammal	0	0
azure-winged magpie	7	seed	100	0.337838
azure-winged magpie	7	amphibian and reptile	4	0.0135135
azure-winged magpie	7	leaf and bud	0	0
azure-winged magpie	7	invertebrate	140	0.472973
azure-winged magpie	7	man-made food	0	0
azure-winged magpie	7	fleshy fruit	50	0.168919
azure-winged magpie	8	bird	0	0
azure-winged magpie	8	fish	0	0
azure-winged magpie	8	flower	0	0
azure-winged magpie	8	mammal	0	0
azure-winged magpie	8	seed	124	0.420339
azure-winged magpie	8	amphibian and reptile	1	0.00338983
azure-winged magpie	8	leaf and bud	0	0
azure-winged magpie	8	invertebrate	149	0.505085
azure-winged magpie	8	man-made food	0	0
azure-winged magpie	8	fleshy fruit	21	0.0711864
azure-winged magpie	9	bird	0	0
azure-winged magpie	9	fish	0	0
azure-winged magpie	9	flower	0	0
azure-winged magpie	9	mammal	0	0
azure-winged magpie	9	seed	660	0.86728
azure-winged magpie	9	amphibian and reptile	6	0.00788436
azure-winged magpie	9	leaf and bud	0	0
azure-winged magpie	9	invertebrate	80	0.105125
azure-winged magpie	9	man-made food	0	0
azure-winged magpie	9	fleshy fruit	15	0.0197109
azure-winged magpie	10	bird	0	0
azure-winged magpie	10	fish	0	0
azure-winged magpie	10	flower	1	0.00294985
azure-winged magpie	10	mammal	0	0
azure-winged magpie	10	seed	283	0.834808
azure-winged magpie	10	amphibian and reptile	1	0.00294985
azure-winged magpie	10	leaf and bud	0	0
azure-winged magpie	10	invertebrate	47	0.138643
azure-winged magpie	10	man-made food	0	0
azure-winged magpie	10	fleshy fruit	7	0.020649
azure-winged magpie	11	bird	0	0
azure-winged magpie	11	fish	0	0
azure-winged magpie	11	flower	0	0
azure-winged magpie	11	mammal	0	0
azure-winged magpie	11	seed	313	0.792405
azure-winged magpie	11	amphibian and reptile	0	0
azure-winged magpie	11	leaf and bud	0	0
azure-winged magpie	11	invertebrate	69	0.174684
azure-winged magpie	11	man-made food	0	0
azure-winged magpie	11	fleshy fruit	13	0.0329114
azure-winged magpie	12	bird	0	0
azure-winged magpie	12	fish	0	0
azure-winged magpie	12	flower	0	0
azure-winged magpie	12	mammal	0	0
azure-winged magpie	12	seed	351	0.639344
azure-winged magpie	12	amphibian and reptile	8	0.0145719
azure-winged magpie	12	leaf and bud	0	0
azure-winged magpie	12	invertebrate	180	0.327869
azure-winged magpie	12	man-made food	0	0
azure-winged magpie	12	fleshy fruit	10	0.0182149
